# Supplementary material for: Retrospective Validation of a 168-Gene Expression Signature for Glioma Classification on a Single Molecule Counting Platform
Source: Cancers (Basel). 2021 Jan 25;13(3):439. doi: 10.3390/cancers13030439 (PMC7865579; doi:10.3390/cancers13030439)
Supplement: Supplementary file 1 [file cancers-13-00439-s001.zip]

Archive with 3 entries (2 files):
- cancers-1055027-suppl-proofreading/
- cancers-1055027-suppl-proofreading/cancers-1055027-suppl-proof.docx
- cancers-1055027-suppl-proofreading/cancers-1055027-Supp_tables.xlsx
