# Supplementary material for: Retrospective Validation of a 168-Gene Expression Signature for Glioma Classification on a Single Molecule Counting Platform
Source: Cancers (Basel). 2021 Jan 25;13(3):439. doi: 10.3390/cancers13030439 (PMC7865579; doi:10.3390/cancers13030439)
Supplement: Supplementary file 1 [file cancers-13-00439-s001.zip › cancers-1055027-suppl-proofreading/cancers-1055027-Supp_tables.xlsx]

## Sheet: Article Details
Supplementary Tables
Article Title	Retrospective Validation of a 168-Gene Expression Signature for Glioma Classification on a Single Molecule Counting Platform
Author Names	Paul M. H. Tran, M.S.1, Lynn K. H. Tran, M.S.1, John Nechtman, B.S.1, Bruno dos Santos, B.S.2, Sharad Purohit, Ph.D.1,3,4, Khaled bin Satter, M.D.1, Boying Dun, Ph.D.1,2,3, Ravindra Kolhe, M.D., Ph.D.5, Suash Sharma, M.D.5, Roni Bollag, M.D., Ph.D.5, and Jin-Xiong She, Ph.D.1,2,3
Affilitations	1Center for Biotechnology and Genomic Medicine, 2Jinfiniti Precision Medicine, Inc., 3Department of Obstetrics and Gynecology, Medical College of Georgia, 4Department of Undergraduate Health Professionals, College of Allied Health Sciences, 5Department of Pathology, Medical College of Georgia, Augusta University, 1120 15th Street, Augusta, GA, 30912, USA
Email	jshe@augusta.edu
Supplementary Table 1. 168 genes used for supervised classifier
Supplementary Table 2. Genes in 1000 supervised lSVC models
Supplementary Table 3. AU Cohort Clinical Characteristics and Classification
Supplementary Table 4. AU Cohort Nanostring Normalized Data

## Sheet: Supplementary Table 1
Supplementary Table 1. 168 genes used for supervised classifier
Gene Symbol	Group1.median	Group2a.median	Group2b.median	Group3.median	FC_grp1	FC_grp2a	FC_grp2b	FC_grp3	AUC_Grp1	AUC_Grp2a	AUC_Grp2b	AUC_Grp3	Selection group	AUC_1vs2a	AUC_1vs2b	AUC_1vs3	AUC_2avs2b	AUC_2avs3	AUC_2bvs3	PGS
IGFBP2	112.96	2.10922	4.99745	3.01422	39.8587	0.0257476	0.0690526	0.0341979	0.985982	0.877073	0.695848	0.875588	1	0.993355	0.951479	0.98602	0.782482	0.552503	0.716067	N
NUMA1	43.3041	125.578	77.3467	132.315	0.345563	1.88931	1.03079	2.20935	0.974295	0.861177	0.610063	0.886579	1	0.987228	0.876638	0.979923	0.849462	0.504261	0.846813	N
HDAC5	36.323	80.3533	86.4247	80.1469	0.449909	1.64132	1.64687	1.72474	0.971369	0.836182	0.813147	0.863896	1	0.973535	0.978013	0.968867	0.536738	0.491915	0.525168	N
ABI1	33.378	64.6961	66.4965	76.9662	0.466883	1.42731	1.39807	1.90067	0.957316	0.770619	0.724386	0.909399	1	0.947635	0.927192	0.968563	0.489695	0.706052	0.703132	N
PLAT	51.8499	5.08971	8.6087	5.66554	9.11677	0.13088	0.247585	0.136611	0.965508	0.85311	0.696321	0.864238	1	0.972142	0.924196	0.967081	0.71371	0.527241	0.68225	N
MDK	50.7779	13.0148	6.86934	6.21282	5.75049	0.340787	0.194005	0.147788	0.954898	0.74488	0.824711	0.906871	1	0.941519	0.976622	0.960952	0.756496	0.752852	0.57036	N
E2F7	7.78906	0.469332	0.0364327	-0.00353377	43.768	0.0840305	0.00729625	-0.000576909	0.960614	0.794123	0.812707	0.880221	1	0.958921	0.972985	0.959939	0.620968	0.623775	0.520804	Y
AURKA	7.18093	0.789195	0.631807	0.731499	9.63678	0.147456	0.131169	0.127507	0.966533	0.828767	0.851085	0.855588	1	0.975101	0.995988	0.956161	0.627912	0.52912	0.584229	Y
GABBR1	58.4107	546.676	465.629	274.099	0.148857	4.32122	2.60256	1.66111	0.974113	0.95295	0.872388	0.769134	1	0.997017	0.99572	0.954943	0.593414	0.878422	0.837151	N
FSTL1	63.2968	9.23772	12.4903	12.6992	5.56338	0.18864	0.282854	0.247709	0.971749	0.917831	0.784845	0.808238	1	0.994357	0.984112	0.95417	0.700045	0.727523	0.541686	N
DNAJC12	7.25194	31.7604	29.0796	24.0324	0.265103	2.60613	1.9928	1.8986	0.968578	0.920977	0.836816	0.791792	1	0.986698	0.982988	0.953814	0.584229	0.779958	0.703911	N
STEAP3	45.5871	3.56217	4.89057	6.11937	9.01702	0.103634	0.159406	0.169103	0.964262	0.90068	0.784135	0.810557	1	0.982299	0.957952	0.95266	0.625896	0.704073	0.563036	N
POSTN	25.6547	-0.762627	-0.550378	-0.821614	-33.002	-0.0419672	-0.0345665	-0.0416621	0.948877	0.824097	0.668797	0.867321	1	0.958656	0.893276	0.950401	0.703853	0.549869	0.725884	N
RICTOR	15.8847	47.9174	35.5775	44.0087	0.354586	2.03619	1.32642	1.94743	0.952773	0.847321	0.694428	0.850723	1	0.966188	0.913016	0.949396	0.704973	0.522377	0.664485	N
SDC1	9.93981	1.56639	1.67099	1.07906	7.58299	0.21014	0.247433	0.13387	0.945994	0.790701	0.762832	0.871043	1	0.938249	0.959878	0.949303	0.517473	0.598195	0.616176	N
CHI3L1	895.784	10.9734	26.9527	12.0744	69.6201	0.0169803	0.0472457	0.0173135	0.948547	0.853448	0.646615	0.848851	1	0.965692	0.880169	0.94686	0.789651	0.536031	0.730248	N
RBP1	159.704	13.4908	26.7753	9.10472	13.0989	0.114585	0.255108	0.0714967	0.93943	0.788785	0.617367	0.889808	1	0.943592	0.877387	0.945826	0.778898	0.660695	0.864423	N
SNAP91	15.022	259.248	372.631	136.825	0.0743258	4.45567	4.75809	1.83719	0.966268	0.942124	0.933455	0.75484	1	0.990119	0.993206	0.945642	0.708781	0.899792	0.915693	N
PTTG1	15.0148	0.901458	1.20371	1.48809	12.071	0.080658	0.120983	0.125554	0.960368	0.865488	0.800839	0.828384	1	0.976334	0.990478	0.944753	0.585797	0.584474	0.517376	Y
NLGN2	50.5028	126.167	99.7645	110.368	0.437394	1.88158	1.33173	1.66041	0.951299	0.869005	0.708426	0.829738	1	0.969815	0.930027	0.941604	0.732079	0.595847	0.630669	N
SMC4	18.3554	4.07723	4.16755	4.70825	4.14672	0.281705	0.314792	0.31083	0.952806	0.850319	0.841888	0.821436	1	0.963412	0.984272	0.940715	0.445789	0.581455	0.62724	N
SGMS1	14.8764	40.7111	31.9474	35.4115	0.400677	1.9801	1.37517	1.74112	0.952233	0.881466	0.72344	0.818946	1	0.972073	0.945809	0.939393	0.747984	0.637513	0.596385	N
BMP2	15.6994	144.333	44.6946	92.6817	0.145019	4.04109	0.862507	2.27923	0.932866	0.919994	0.504159	0.802541	1	0.976794	0.699888	0.937198	0.889561	0.759092	0.792115	N
RRM2	14.3769	0.902286	0.592841	1.24176	13.5487	0.0848348	0.0624508	0.109564	0.943507	0.822326	0.83712	0.830061	1	0.947231	0.979458	0.935532	0.583557	0.519257	0.598878	Y
WDR37	22.6076	47.9093	52.2238	45.138	0.483504	1.63822	1.66767	1.58542	0.942908	0.837008	0.841821	0.817301	1	0.950963	0.958166	0.935019	0.607303	0.571592	0.666043	N
CDC6	5.74329	0.140119	0.61987	0.494149	15.4849	0.0328731	0.164922	0.109761	0.945	0.857337	0.781227	0.816133	1	0.957631	0.970524	0.932391	0.610215	0.602187	0.497896	Y
CENPA	5.22356	-0.428409	-0.396925	-0.0575658	-23.2262	-0.115272	-0.123096	-0.0145608	0.951677	0.86723	0.850781	0.805472	1	0.971531	0.991441	0.93191	0.474238	0.622249	0.667134	Y
CDC20	11.1021	0.126732	0.263993	1.31786	14.173	0.0152794	0.0360526	0.152551	0.956444	0.908657	0.821296	0.786552	1	0.989151	0.98684	0.929139	0.603719	0.71984	0.63472	Y
SMOC1	19.1403	502.655	224.703	403	0.04492	4.14735	1.28098	3.44961	0.93604	0.882704	0.61199	0.81532	1	0.963942	0.855026	0.928762	0.875448	0.647142	0.756896	N
KIAA0101	7.30552	0.531203	0.0863145	0.499534	15.2855	0.0990272	0.017959	0.0866644	0.929602	0.799767	0.830155	0.828415	1	0.929519	0.962178	0.92478	0.622312	0.514996	0.590151	Y
OAT	29.374	69.5494	91.3117	60.0038	0.4441	1.77439	2.16973	1.52767	0.945736	0.858972	0.933624	0.787971	1	0.967143	0.99021	0.924183	0.787858	0.640734	0.870189	N
KIF18A	3.96278	-0.394492	-0.400432	-0.0384894	-19.6117	-0.140035	-0.164322	-0.0129054	0.938571	0.86884	0.842159	0.787098	1	0.9574	0.984861	0.918539	0.486559	0.664083	0.673835	Y
COL3A1	154.96	10.6875	11.0469	14.1856	12.2865	0.0929306	0.10763	0.11578	0.92711	0.830988	0.779029	0.810762	1	0.943189	0.912695	0.918083	0.480287	0.556663	0.570048	N
TYMS	19.5731	4.01619	3.23831	3.07666	5.68333	0.269351	0.237318	0.191778	0.91755	0.767522	0.791438	0.842536	1	0.9151	0.937463	0.916272	0.615367	0.605039	0.511454	Y
CDCA2	4.91765	-0.167337	-0.214814	0.189497	221.786	-0.0469427	-0.0687583	0.0502381	0.93607	0.853576	0.855616	0.792528	1	0.954521	0.985556	0.915823	0.557572	0.621092	0.684432	Y
NEGR1	8.20767	39.7288	98.1989	42.8674	0.177753	1.98091	4.79344	2.43182	0.919226	0.77715	0.915466	0.814916	1	0.913707	0.970042	0.915455	0.815636	0.531871	0.825931	N
PLK1	11.3175	1.80396	1.67894	2.86456	4.77828	0.20311	0.208632	0.312295	0.93719	0.865789	0.84696	0.786536	1	0.960902	0.975231	0.914998	0.536962	0.649037	0.688951	Y
PCNA	30.3605	11.7469	9.71131	12.3076	2.5544	0.466966	0.410909	0.471691	0.928688	0.826587	0.892338	0.795521	1	0.938168	0.980795	0.914289	0.698925	0.580247	0.769207	Y
CCNB2	8.70895	0.119812	0.0280447	0.859264	16.9744	0.0185557	0.00491216	0.126861	0.934158	0.858262	0.840333	0.789076	1	0.961201	0.981918	0.908193	0.521057	0.615204	0.649992	Y
EZH1	27.0933	50.2318	48.2744	46.1057	0.566366	1.54305	1.39074	1.43097	0.934173	0.87424	0.78782	0.786726	1	0.967339	0.957578	0.907596	0.603271	0.643619	0.565373	N
MADD	29.5984	77.7723	88.6682	52.2577	0.45655	2.08209	2.12193	1.27868	0.947236	0.950291	0.920335	0.723886	1	0.995509	0.996576	0.906266	0.602599	0.901369	0.919277	N
EXO1	4.0463	-0.039079	-0.328352	-0.00975753	-86.7092	-0.0135376	-0.128788	-0.0031316	0.91307	0.791865	0.827078	0.811278	1	0.91654	0.957578	0.903991	0.612903	0.489298	0.595917	Y
DAP	43.4073	19.5759	21.6048	26.0154	1.86858	0.510816	0.599527	0.682325	0.936726	0.936468	0.822006	0.737305	1	0.979432	0.96603	0.902629	0.65345	0.853697	0.733209	N
ITPK1	52.9334	140.79	124.646	105.052	0.440695	2.05818	1.60827	1.45799	0.936812	0.909912	0.838541	0.754362	1	0.97722	0.978495	0.90246	0.584901	0.762513	0.725417	N
GABRA3	3.76059	53.0147	42.6888	21.1858	0.107663	5.58963	2.85046	1.46836	0.936407	0.952066	0.826097	0.724368	1	0.980146	0.962285	0.902104	0.691756	0.909253	0.789621	N
ATP6V0A1	58.4765	122.453	154.267	89.1331	0.546615	1.76057	2.0628	1.20231	0.942908	0.924354	0.952424	0.731307	1	0.990027	0.997646	0.901932	0.769265	0.836923	0.948107	N
IDI1	15.9925	53.3302	57.4444	34.8455	0.366401	2.40651	2.23353	1.41908	0.932215	0.900119	0.856496	0.751854	1	0.967857	0.974161	0.901138	0.486559	0.760702	0.771077	N
HMMR	5.89472	0.509866	0.0971725	0.591368	11.3242	0.116523	0.0247184	0.126712	0.910678	0.790139	0.841837	0.806444	1	0.91168	0.97154	0.900866	0.62612	0.498423	0.614072	Y
SPRY4	47.5246	17.5187	9.86086	3.33298	5.15998	0.496855	0.295176	0.0823566	0.895588	0.63642	0.63522	0.938396	1	0.811809	0.817365	0.965583	0.555108	0.845813	0.839645	N
SF3A3	34.4711	16.6001	23.0519	28.4151	1.46523	0.509837	0.756802	0.925323	0.859598	0.99109	0.788429	0.592079	2	0.995451	0.938533	0.753271	0.927643	0.987889	0.849307	N
PSMB2	34.992	16.9989	24.5764	27.6524	1.49623	0.518233	0.800964	0.884972	0.875335	0.988877	0.701867	0.632149	2	0.991247	0.86289	0.796565	0.954525	0.987118	0.689419	N
CAPZB	55.057	30.0986	46.7092	59.3373	1.16423	0.539374	0.894496	1.18426	0.620532	0.950836	0.62298	0.689207	2	0.941439	0.679987	0.611612	0.912858	0.983897	0.829671	N
HDAC1	26.1925	8.27779	12.7115	19.1191	1.80485	0.345562	0.579016	0.85584	0.886931	0.988341	0.807432	0.629752	2	0.996914	0.954742	0.800266	0.857975	0.98289	0.841203	N
GNAI3	50.3465	21.7727	28.8742	43.3877	1.47809	0.455094	0.648515	0.981574	0.804946	0.978985	0.800872	0.520727	2	0.983186	0.927192	0.662645	0.894713	0.979368	0.916784	N
PPP1R8	37.8388	19.2978	25.7688	31.9092	1.41948	0.537028	0.76344	0.940551	0.829934	0.981594	0.756881	0.562585	2	0.98785	0.89242	0.710722	0.941084	0.969438	0.847592	N
HS3ST1	71.3247	12.8449	32.4805	98.0407	1.17688	0.167976	0.475595	1.66303	0.603132	0.927492	0.643775	0.700359	2	0.917001	0.701065	0.629878	0.860663	0.968062	0.827801	N
WASF2	37.7622	18.9481	25.6653	40.8868	1.20333	0.497516	0.72093	1.20975	0.640039	0.931893	0.685636	0.658566	2	0.926732	0.748622	0.57566	0.803091	0.966217	0.842138	N
TCEB3	26.0135	15.3909	19.051	28.4397	1.14301	0.584005	0.763979	1.19646	0.647535	0.942859	0.740177	0.666108	2	0.941162	0.817846	0.582234	0.823477	0.96568	0.906031	N
ATRX	34.0126	71.3076	43.7872	24.7718	0.775529	2.22153	1.16341	0.599729	0.579693	0.941199	0.690167	0.75271	2	0.941911	0.74766	0.697439	0.797267	0.960682	0.861773	N
BCL10	18.8229	8.32499	10.9739	13.7604	1.63887	0.481559	0.679924	0.830587	0.885346	0.974121	0.803341	0.638929	2	0.986871	0.945809	0.805666	0.817204	0.96048	0.820009	N
MRTO4	26.3655	13.2573	20.5922	22.3211	1.40511	0.526976	0.875917	0.94145	0.779777	0.956294	0.606749	0.53744	2	0.958345	0.734286	0.662369	0.892025	0.959944	0.582204	N
RER1	51.3797	29.0045	37.5352	41.4953	1.409	0.598815	0.818517	0.888804	0.850531	0.965459	0.710557	0.612685	2	0.97289	0.850318	0.765444	0.862903	0.959172	0.702353	N
SERBP1	52.8627	31.7859	42.7627	54.3185	1.17769	0.601451	0.855301	1.1186	0.680867	0.947483	0.713059	0.616929	2	0.948153	0.806291	0.523854	0.881272	0.955448	0.854917	N
NFYC	34.2889	22.7938	33.2364	35.3913	1.12542	0.660279	1.01352	1.10187	0.643623	0.921456	0.487049	0.613881	2	0.910252	0.574868	0.531561	0.924059	0.953704	0.63659	N
PABPC4	21.212	12.5348	18.1556	26.412	1.03419	0.560106	0.863296	1.35556	0.544442	0.878006	0.624569	0.743564	2	0.855572	0.65019	0.687833	0.825045	0.951288	0.862708	N
PEF1	46.8983	25.063	49.5622	43.0416	1.27464	0.544289	1.15893	1.00183	0.705573	0.931158	0.626496	0.493039	2	0.924763	0.534478	0.589044	0.937052	0.948906	0.67851	N
TAF12	19.6634	9.14099	12.5443	14.9279	1.56643	0.501276	0.73584	0.856342	0.868643	0.967367	0.752756	0.629407	2	0.979397	0.905633	0.786058	0.858647	0.948604	0.732741	N
KCNIP2	9.19483	116.371	65.9124	33.5267	0.136454	6.73663	2.15035	1.07141	0.936808	0.976194	0.842463	0.703793	2	0.994472	0.988766	0.888913	0.805332	0.948537	0.866916	N
L1CAM	11.9627	92.4327	68.3976	14.3151	0.248438	6.32151	2.77819	0.491835	0.727295	0.938317	0.827585	0.564662	2	0.948153	0.919542	0.544864	0.685932	0.947464	0.916939	N
SCP2	50.7657	30.996	47.4108	62.2423	1.03057	0.579725	0.943089	1.32507	0.523285	0.871008	0.519849	0.749332	2	0.845247	0.531322	0.701893	0.90121	0.941526	0.779336	N
MOV10	16.2271	6.77902	8.55029	13.867	1.50759	0.44125	0.598387	0.978447	0.784133	0.942099	0.787482	0.521155	2	0.954959	0.889959	0.64945	0.706317	0.939949	0.832476	N
F2RL1	5.79997	0.544677	2.98934	7.06198	1.35682	0.0906738	0.566103	1.49768	0.656046	0.924379	0.634916	0.620708	2	0.922713	0.708821	0.537366	0.854839	0.939647	0.760324	N
MTF2	13.7405	7.26865	11.01	15.3321	1.15063	0.518022	0.839886	1.2331	0.648012	0.941711	0.596673	0.638209	2	0.94821	0.661959	0.56291	0.845654	0.937165	0.714197	N
EVI5	29.6783	23.7081	31.0853	43.1209	0.85218	0.717583	0.980797	1.50618	0.557066	0.787084	0.498106	0.797853	2	0.735121	0.526347	0.764927	0.805556	0.935688	0.798036	N
ABCD3	46.2747	29.7499	42.3824	48.4516	1.13115	0.637494	0.957735	1.12518	0.626089	0.87841	0.51596	0.607143	2	0.856919	0.574226	0.526722	0.916667	0.935286	0.647187	N
AKR1A1	38.1452	24.6257	28.3297	37.6741	1.19215	0.653766	0.786887	1.06872	0.688514	0.905709	0.736559	0.578894	2	0.907407	0.807147	0.518474	0.702061	0.93126	0.83606	N
TGFB1	30.4049	11.6367	14.7732	24.1557	1.6281	0.411328	0.563517	0.91818	0.78241	0.936716	0.797153	0.520963	2	0.952656	0.895255	0.647079	0.672715	0.929817	0.838242	N
ETHE1	24.3642	9.31725	15.2039	16.452	1.78347	0.421994	0.74616	0.775517	0.859472	0.958209	0.692365	0.634266	2	0.973788	0.848606	0.781575	0.847446	0.929415	0.612747	N
TMEM97	22.5343	37.2484	16.5266	15.3165	0.951531	1.81378	0.712684	0.612209	0.535026	0.834688	0.680192	0.768687	2	0.798358	0.707805	0.741069	0.91017	0.929214	0.560231	N
NOTCH2	65.8751	44.4789	59.4779	99.7149	0.871046	0.601322	0.849829	1.61717	0.545649	0.796101	0.559241	0.798834	2	0.755194	0.546996	0.768805	0.708781	0.928341	0.781362	N
PSENEN	40.6153	18.1895	31.607	36.5202	1.39039	0.46313	0.869717	1.01148	0.7628	0.95077	0.633597	0.512382	2	0.961892	0.760017	0.624719	0.893593	0.926932	0.632071	N
SERTAD3	16.4313	4.43245	7.61943	10.5716	2.04935	0.302264	0.5708	0.76278	0.851621	0.955278	0.734226	0.617553	2	0.972798	0.876157	0.76365	0.81922	0.924618	0.705782	N
CYBB	69.5834	18.8407	29.6386	73.0603	1.41724	0.273185	0.472867	1.24677	0.673313	0.898476	0.747785	0.597258	2	0.899473	0.821537	0.506213	0.719086	0.922437	0.857722	N
VASP	33.4658	8.40217	11.0014	18.3255	2.39205	0.29062	0.416761	0.656083	0.91325	0.962941	0.819385	0.684301	2	0.990867	0.950222	0.853719	0.698701	0.921162	0.79866	N
RIPK2	17.2152	16.2192	17.0825	34.2566	0.66051	0.757738	0.822758	2.01207	0.70011	0.65059	0.571076	0.912513	2	0.56235	0.496603	0.91215	0.561604	0.920961	0.880318	N
SRXN1	30.7138	27.2768	24.0381	16.6886	1.44356	1.00967	0.885323	0.559803	0.770194	0.535465	0.58663	0.897222	2	0.602946	0.714118	0.894938	0.657482	0.92039	0.834035	N
EPB41	13.425	12.2258	13.5146	23.9435	0.718682	0.763288	0.870428	1.81299	0.64921	0.64045	0.574187	0.832657	2	0.55035	0.491521	0.81165	0.554435	0.915794	0.855072	N
SHC3	24.8961	110.172	58.3981	13.8081	0.463163	4.70783	1.65143	0.328649	0.57075	0.87306	0.734497	0.722402	2	0.868516	0.794736	0.669935	0.706093	0.911299	0.865513	N
RIT1	40.5469	22.4608	24.0235	32.6754	1.44178	0.591067	0.665306	0.894214	0.830839	0.933685	0.849395	0.582917	2	0.959969	0.942973	0.724217	0.577285	0.910494	0.873617	N
ID4	264.443	362.933	420.127	854.339	0.417195	0.873746	1.03148	2.95746	0.784693	0.478911	0.532055	0.917173	2	0.614716	0.666667	0.920614	0.570116	0.909353	0.886551	N
AKT2	43.9259	22.5304	28.513	34.0862	1.50031	0.550384	0.739419	0.866196	0.821586	0.941786	0.672584	0.59606	2	0.963044	0.789921	0.727922	0.772849	0.90516	0.640642	N
GPR132	7.9363	2.686	6.20664	8.8586	1.25643	0.331623	0.845139	1.28467	0.649762	0.894801	0.622202	0.605119	2	0.896743	0.689777	0.528044	0.793907	0.904254	0.71482	N
PTPN6	17.5932	7.23857	10.4424	19.4971	1.2441	0.406701	0.635055	1.26672	0.626961	0.870838	0.736559	0.640711	2	0.870854	0.795378	0.567925	0.669355	0.900966	0.847592	N
TUBGCP2	23.9244	52.2846	41.1351	40.4261	0.5322	1.82682	1.29414	1.35388	0.922178	0.916625	0.741124	0.746271	3	0.982057	0.945488	0.877032	0.793235	0.744498	0.517532	N
MAPK8IP2	26.0462	108.362	160.756	66.5932	0.289466	2.64351	3.40087	1.42752	0.935304	0.922662	0.940624	0.723871	3	0.981332	0.991227	0.89491	0.752464	0.852858	0.924108	N
KIF3C	43.7011	140.659	152.512	75.1776	0.411741	2.53624	2.34036	1.13936	0.906586	0.9303	0.882329	0.687757	3	0.975527	0.962874	0.850197	0.568772	0.873289	0.865825	N
SLC25A28	19.4965	38.1582	33.5981	33.0045	0.557116	1.6348	1.33092	1.4037	0.922938	0.886098	0.745452	0.769519	3	0.968479	0.936393	0.889241	0.709229	0.672605	0.505532	N
DOPEY1	38.0908	86.4118	66.8487	71.435	0.496565	1.82465	1.27041	1.48266	0.917283	0.894896	0.697606	0.763602	3	0.968358	0.897181	0.884763	0.771729	0.699342	0.55727	N
RAD54L	4.61739	-0.0592796	0.344832	0.998023	8.44977	-0.0166094	0.110306	0.278658	0.909473	0.894578	0.792385	0.735265	3	0.966464	0.953886	0.863176	0.64897	0.721954	0.628954	Y
BCL2L2	25.8298	51.7348	74.3081	43.4501	0.526307	1.61906	2.21397	1.33462	0.918462	0.878369	0.939068	0.733374	3	0.964829	0.98684	0.875966	0.789651	0.72655	0.903849	N
DLG5	36.6679	87.9342	51.1123	79.2276	0.457046	1.84442	0.952861	1.69535	0.926864	0.867833	0.521708	0.829959	3	0.95937	0.729685	0.933781	0.868504	0.60108	0.812685	N
TLX1	0.0229246	38.4451	0.527755	3.38419	0.00140048	44.2478	0.0805506	0.473008	0.807405	0.936819	0.540593	0.618659	3	0.956951	0.569304	0.73903	0.890905	0.885048	0.617033	N
BIRC5	14.2817	0.776436	0.976352	1.94937	9.99937	0.0721877	0.102051	0.17325	0.922925	0.852598	0.823426	0.780373	3	0.952863	0.97047	0.894978	0.500672	0.613225	0.620539	Y
TSPO	35.425	8.63685	20.3005	22.4873	2.07301	0.272601	0.710445	0.752986	0.830208	0.920325	0.702171	0.619096	3	0.951043	0.833681	0.745628	0.739919	0.857857	0.626617	N
CDC25C	4.49639	-0.306523	-0.215613	0.150369	-87.2024	-0.094228	-0.0762308	0.0439717	0.922286	0.848444	0.820383	0.783143	3	0.947611	0.971915	0.897237	0.516577	0.609266	0.613371	Y
ASPM	8.4778	0.281238	0.888687	1.16228	10.4929	0.043961	0.157199	0.174561	0.90447	0.844848	0.785961	0.766685	3	0.939872	0.939443	0.874604	0.548611	0.612403	0.571607	Y
KIF5C	84.0357	235.786	360.605	147.86	0.423846	2.14468	2.98539	1.20072	0.849444	0.886123	0.94316	0.628075	3	0.939838	0.978655	0.767211	0.788754	0.830717	0.947172	Y
AURKB	5.29256	0.0297521	-0.0437783	0.6596	14.4966	0.00752165	-0.0125335	0.160649	0.902434	0.841178	0.838033	0.75697	3	0.936728	0.972289	0.868115	0.536178	0.619347	0.656927	Y
NEK2	5.09361	-0.0901152	0.247666	0.235541	44.7733	-0.0242295	0.0760398	0.0597658	0.913715	0.821922	0.783425	0.797614	3	0.93188	0.958006	0.894445	0.551299	0.542136	0.492286	Y
STAM	14.8293	27.2062	30.1311	26.4163	0.548919	1.49113	1.56837	1.48993	0.911251	0.811724	0.83898	0.791556	3	0.930337	0.951747	0.891909	0.646505	0.534823	0.644382	N
TPX2	17.5983	2.4246	2.12085	3.09157	6.37304	0.180171	0.174408	0.218129	0.915788	0.821666	0.834652	0.791364	3	0.929715	0.976943	0.89694	0.548835	0.562399	0.618981	Y
UBE2I	33.3623	20.7009	19.5002	23.2664	1.51691	0.681704	0.666435	0.763671	0.883697	0.864563	0.847095	0.710921	3	0.928782	0.937517	0.844273	0.562052	0.741378	0.781985	N
FGF13	4.64732	45.8878	70.6142	24.7432	0.127546	3.81596	4.63569	1.65961	0.888958	0.861408	0.917698	0.707854	3	0.92877	0.965763	0.849761	0.762769	0.758655	0.88546	N
POLQ	3.50658	-0.107558	-0.138939	0.126397	210.324	-0.0423419	-0.0623714	0.0469463	0.905866	0.815353	0.826165	0.783478	3	0.922822	0.966351	0.885011	0.549283	0.556897	0.61041	Y
GUCY1A3	34.434	165.159	136.047	54.1326	0.335506	3.8384	2.32796	0.863651	0.78546	0.901291	0.817509	0.548225	3	0.922678	0.909485	0.671429	0.609319	0.882716	0.846501	N
H2AFX	35.7847	16.5963	19.1342	24.222	1.70937	0.513421	0.629839	0.767253	0.831807	0.876515	0.780009	0.640035	3	0.922569	0.895469	0.759135	0.603495	0.783246	0.710457	N
HK2	26.4149	8.96842	12.5901	18.6791	1.81866	0.373665	0.569611	0.825237	0.789486	0.903042	0.775546	0.560374	3	0.921792	0.872947	0.684949	0.671371	0.883119	0.802712	N
KCNN1	8.40697	26.8391	54.4816	20.754	0.326042	2.04187	3.92851	1.51994	0.899538	0.826694	0.93873	0.745228	3	0.920732	0.977478	0.873122	0.821685	0.649859	0.907278	N
DLG4	50.4458	107.591	207.07	69.0526	0.532238	1.76962	3.28116	1.0266	0.823318	0.861128	0.95256	0.607777	3	0.918417	0.98256	0.733314	0.830645	0.79784	0.949977	N
POLR1D	21.7102	12.7101	15.4842	12.4799	1.69472	0.66168	0.843876	0.630417	0.899959	0.804387	0.59133	0.826401	3	0.917899	0.787835	0.904271	0.760529	0.519709	0.736325	N
CCNE1	5.16561	1.90527	3.30829	2.62559	2.14389	0.426048	0.802526	0.585004	0.849003	0.861404	0.586123	0.711598	3	0.917674	0.767774	0.813397	0.847894	0.69951	0.64111	Y
MAPK9	20.2051	34.3241	58.5608	27.7792	0.617056	1.46165	2.4421	1.14099	0.861617	0.843226	0.909211	0.683978	3	0.917404	0.949286	0.809679	0.768817	0.7188	0.890136	N
GTSE1	8.50168	1.12626	1.05896	1.55377	6.28607	0.172814	0.18007	0.22716	0.90432	0.811381	0.835295	0.782578	3	0.912734	0.963462	0.88961	0.567428	0.572866	0.648278	Y
DST	92.9906	214.599	175.964	218.713	0.43516	1.68984	1.26934	1.84093	0.899762	0.797137	0.639109	0.822796	3	0.912538	0.830792	0.901203	0.685708	0.522343	0.693315	N
NCSTN	79.9677	49.0585	44.4457	53.1146	1.57163	0.680906	0.639732	0.729283	0.880445	0.815184	0.795733	0.752835	3	0.911726	0.896967	0.85621	0.585349	0.593935	0.647187	N
HR	17.5619	53.5486	38.7287	28.4758	0.453101	2.54649	1.52704	1.13603	0.779699	0.887469	0.753939	0.562054	3	0.91024	0.858289	0.677118	0.678315	0.852456	0.750662	N
CXCR4	41.2145	9.97975	7.9311	14.1931	3.4071	0.299362	0.258876	0.416134	0.866462	0.827049	0.843613	0.715119	3	0.90887	0.948002	0.824749	0.570116	0.648182	0.72978	N
ARHGDIG	6.12178	37.5019	101.614	27.2708	0.164738	2.52585	6.57812	1.73314	0.874702	0.8216	0.950057	0.711455	3	0.907511	0.974643	0.83691	0.875896	0.675792	0.93003	N
TRIB1	28.0133	12.6084	27.1384	19.1241	1.61756	0.488828	1.14223	0.761091	0.772568	0.869831	0.534557	0.618097	3	0.906382	0.569999	0.709816	0.833333	0.76882	0.631292	N
FOXM1	19.6541	3.27845	2.41559	3.74425	5.67901	0.217077	0.175933	0.234952	0.898403	0.787662	0.83242	0.792479	3	0.903653	0.965977	0.884631	0.599686	0.507783	0.605267	Y
TUBB	95.9046	48.2383	53.4359	62.6212	1.69881	0.559953	0.655753	0.733357	0.828302	0.856949	0.753297	0.654639	3	0.903526	0.869309	0.76983	0.615591	0.757414	0.671965	Y
CCR1	19.6438	4.90552	6.48438	15.4628	1.82657	0.27058	0.392708	0.943342	0.728326	0.881399	0.765909	0.49094	3	0.900025	0.847537	0.59103	0.624104	0.865674	0.799439	N
GOT1	18.9526	31.3113	73.0476	19.8453	0.665354	1.4793	3.47651	0.848252	0.679918	0.804366	0.944072	0.553087	4	0.836604	0.965602	0.528136	0.832437	0.805824	0.959015	N
ATP6V1E1	45.7919	57.3617	96.6135	48.6591	0.820183	1.18587	2.00608	0.973994	0.66852	0.697136	0.942078	0.488388	4	0.732426	0.960039	0.580407	0.84655	0.675758	0.95621	N
CHEK1	6.29342	1.66404	0.682517	1.83587	3.75166	0.333513	0.147493	0.352172	0.878804	0.774136	0.871204	0.767495	4	0.887564	0.955866	0.861169	0.726927	0.518753	0.724949	Y
ATP6V1H	33.5768	45.8714	76.1001	38.073	0.761401	1.26539	2.09019	1.01402	0.753362	0.779793	0.929972	0.573029	4	0.830074	0.954475	0.669879	0.828405	0.724403	0.92925	N
DTNB	14.7347	24.0703	38.2819	17.3986	0.681902	1.48049	2.28933	0.999866	0.768157	0.828197	0.919862	0.559648	4	0.876797	0.952763	0.664936	0.791891	0.779489	0.913043	N
DOCK9	27.5499	68.2688	88.4691	45.9189	0.476667	1.98937	2.34779	1.22405	0.7887	0.812814	0.894975	0.605169	4	0.871453	0.950142	0.706956	0.689068	0.717156	0.877513	N
CLP1	12.0312	7.9214	6.98709	9.09735	1.4183	0.712156	0.648499	0.821838	0.830173	0.812112	0.87888	0.667971	4	0.878962	0.947627	0.778643	0.659274	0.68797	0.831385	N
TOP2A	22.7366	3.60707	2.859	4.64494	5.53368	0.20552	0.179545	0.252389	0.879457	0.794251	0.815378	0.763555	4	0.895707	0.945541	0.858257	0.560708	0.551865	0.613371	Y
RABEP1	41.522	64.9952	76.5555	64.4644	0.632517	1.3412	1.52979	1.36396	0.883271	0.791782	0.849631	0.764577	4	0.89801	0.941636	0.864278	0.665771	0.550859	0.709522	N
XRCC2	4.50502	1.19379	0.407615	0.972271	4.46061	0.342606	0.125859	0.260741	0.87725	0.746053	0.829715	0.794009	4	0.870463	0.93527	0.873283	0.685036	0.551798	0.622877	Y
FAM126B	15.9662	31.8268	44.153	23.4077	0.564876	1.68961	2.21042	1.16893	0.831872	0.833259	0.889734	0.652506	4	0.895016	0.934414	0.77259	0.725134	0.736983	0.874084	N
DTL	8.2431	1.7395	0.592399	1.27435	5.91177	0.278505	0.103038	0.189228	0.868533	0.739711	0.815987	0.788831	4	0.855261	0.926176	0.869133	0.653226	0.538043	0.608228	Y
UROS	20.6677	35.9436	43.6268	27.5005	0.646029	1.54958	1.78388	1.12661	0.784125	0.820708	0.888551	0.593868	4	0.865568	0.923875	0.70654	0.747088	0.77506	0.884058	N
CDK4	50.3401	35.4719	24.3432	36.3748	1.43591	0.772061	0.540172	0.781376	0.775351	0.716236	0.869379	0.663401	4	0.796734	0.921093	0.73865	0.762321	0.553408	0.793206	Y
NDUFB8	34.0731	44.6529	61.4932	38.3841	0.799415	1.23538	1.67989	1.03395	0.680164	0.687834	0.90167	0.54268	4	0.728838	0.912427	0.61152	0.866263	0.651369	0.894966	N
NCOA7	14.9729	20.7157	43.9336	17.7602	0.713053	1.2385	2.67162	1.03318	0.682495	0.699382	0.886049	0.5402	4	0.74195	0.91125	0.606877	0.78405	0.647779	0.88359	N
TP53	30.7333	24.8227	16.6739	22.5293	1.34097	0.880369	0.594203	0.77476	0.724406	0.593515	0.851153	0.686164	4	0.67816	0.910715	0.728675	0.823925	0.590546	0.696587	Y
KIF1B	141.196	184.114	290.429	309.663	0.541447	0.978483	1.57646	1.99672	0.820991	0.540123	0.809191	0.872167	4	0.692636	0.909164	0.897077	0.852151	0.845411	0.511921	Y
RBL1	7.61925	4.64622	2.50216	4.28665	1.78129	0.702869	0.388089	0.624414	0.80287	0.666923	0.847501	0.743862	4	0.767574	0.906971	0.811835	0.785394	0.558541	0.717469	N
CDKAL1	15.91	11.5959	8.74045	12.6842	1.33094	0.780781	0.600352	0.85555	0.76885	0.73929	0.873199	0.636064	4	0.801364	0.906596	0.725603	0.773746	0.635299	0.845099	N
MDH1	49.6157	52.4945	110.268	44.6326	0.937514	1.03693	2.25178	0.849089	0.507506	0.549833	0.905559	0.622685	4	0.542242	0.904831	0.603865	0.864695	0.634024	0.936107	N
TYRO3	50.781	83.6774	103.726	52.9475	0.739684	1.57094	1.84511	0.897728	0.651092	0.779487	0.880266	0.563892	4	0.792542	0.904777	0.514701	0.702957	0.813708	0.932211	N
YWHAB	90.5351	93.8897	138.696	84.7057	0.978238	1.03317	1.54491	0.910079	0.499568	0.571971	0.858288	0.620534	5	0.561153	0.851281	0.595945	0.81362	0.661232	0.909771	N
CYCS	60.7351	45.885	52.0179	32.935	1.54286	0.856524	0.991545	0.5714	0.816884	0.595719	0.544059	0.889355	5	0.732794	0.607019	0.906811	0.655466	0.812534	0.906654	N
ABCB9	15.1596	14.6012	21.4972	9.41556	1.22742	1.04448	1.55451	0.615043	0.672343	0.535193	0.782681	0.824879	5	0.540895	0.74124	0.825722	0.780466	0.804113	0.90494	N
TLE3	28.4421	43.105	33.8601	53.6527	0.591677	1.23698	0.937287	1.71021	0.848767	0.682017	0.563738	0.873676	5	0.811867	0.599155	0.911818	0.758961	0.707763	0.902447	N
B4GALT2	31.0437	20.6175	34.3899	31.7557	1.11785	0.657817	1.16086	1.08577	0.611033	0.8669	0.640563	0.591278	6	0.855618	0.594608	0.528317	0.920475	0.89174	0.57971	N
DBT	22.7761	20.939	31.333	33.0904	0.802904	0.816964	1.26665	1.4528	0.673578	0.662687	0.739636	0.826602	6	0.574592	0.81806	0.824581	0.901658	0.883521	0.601527	N
AAAS	21.6947	21.8864	13.5053	19.2353	1.09737	1.05287	0.637343	0.89868	0.596292	0.545705	0.85795	0.606364	6	0.497512	0.869416	0.620645	0.893369	0.634024	0.799906	N
GCNT2	7.2099	18.4917	4.55961	5.46128	0.699983	2.76747	0.534325	0.594106	0.51058	0.828305	0.694597	0.696012	6	0.80506	0.702562	0.662356	0.882392	0.887916	0.540751	N
PES1	26.5339	40.0453	26.0843	31.7015	0.771537	1.44104	0.87842	1.09252	0.753961	0.835645	0.584939	0.626442	6	0.873273	0.474616	0.705194	0.878808	0.719572	0.701886	N
HKDC1	5.74052	19.6457	5.32885	4.43927	0.560393	3.63469	0.705148	0.534992	0.551114	0.831013	0.596977	0.657998	6	0.808815	0.576098	0.609104	0.87612	0.888922	0.536388	N
LCAT	19.617	51.6231	24.078	38.2141	0.465722	2.11928	0.845338	1.48585	0.831063	0.837206	0.563941	0.731692	6	0.895234	0.58118	0.823844	0.870744	0.663144	0.773259	N
BUB3	20.0417	29.2417	20.7276	23.4604	0.788485	1.39856	0.934849	1.07756	0.703468	0.83491	0.57253	0.552494	6	0.837744	0.526293	0.636592	0.869848	0.821424	0.653576	N
HOPX	223.895	97.1216	265.108	105.125	1.94538	0.495063	1.48115	0.520232	0.708217	0.696245	0.632245	0.674528	6	0.743816	0.515434	0.716947	0.857527	0.533514	0.815802	N
HEY1	96.7368	217.708	105.306	157.029	0.550563	1.94569	0.822192	1.31439	0.786988	0.832458	0.611094	0.68088	6	0.871603	0.499626	0.77116	0.852375	0.715446	0.765778	N

## Sheet: Supplementary Table 2
Supplementary Table 2. Genes in 1000 supervised lSVC models
1	2	3	4	5	6	7	8	9	10	11	12	13	14	15	16	17	18	19	20	21	22	23	24	25	26	27	28	29	30	31	32	33	34	35	36	37	38	39	40	41	42	43	44	45	46	47	48	49	50
NUMA1	CDCA2	CCNB2	NLGN2	PCNA	KIAA0101	NUMA1	SGMS1	IGFBP2	WDR37	AURKA	GABBR1	TYMS	ITPK1	ITPK1	PLAT	NUMA1	NLGN2	ABI1	ABI1	ABI1	GABBR1	SPRY4	HDAC5	IGFBP2	AURKA	MDK	PTTG1	ATP6V0A1	GABBR1	NLGN2	KIAA0101	ITPK1	KIAA0101	PLAT	IGFBP2	GABBR1	IDI1	E2F7	GABBR1	HDAC5	PCNA	IGFBP2	NLGN2	IGFBP2	IDI1	PLAT	HDAC5	FSTL1	KIAA0101
ITPK1	PLAT	NEGR1	ITPK1	E2F7	IGFBP2	ABI1	NUMA1	FSTL1	STEAP3	TYMS	FSTL1	NUMA1	SMOC1	SMOC1	RICTOR	IDI1	HDAC5	GABBR1	ATP6V0A1	WDR37	HDAC5	KIAA0101	SGMS1	MDK	SGMS1	BMP2	CDCA2	GABBR1	HDAC5	AURKA	CDCA2	RICTOR	CDCA2	EZH1	NEGR1	ITPK1	WDR37	CDCA2	ABI1	IGFBP2	RICTOR	TYMS	IDI1	RICTOR	SMOC1	ITPK1	PLAT	NEGR1	HMMR
GABBR1	SMOC1	IGFBP2	RICTOR	SGMS1	IDI1	FSTL1	KIAA0101	BMP2	NLGN2	SGMS1	NUMA1	SMC4	PTTG1	CDCA2	NEGR1	NEGR1	SMC4	CCNB2	CDCA2	NEGR1	COL3A1	HMMR	RICTOR	SMC4	ABI1	ITPK1	CENPA	NEGR1	CHI3L1	SMOC1	IGFBP2	IGFBP2	IDI1	SGMS1	NLGN2	PLAT	TYMS	ITPK1	ITPK1	CHI3L1	CHI3L1	GABBR1	MDK	E2F7	IGFBP2	BMP2	NEGR1	HDAC5	GABBR1
ATP6V0A1	CHI3L1	GABBR1	GABBR1	BMP2	FSTL1	GABBR1	RICTOR	WDR37	E2F7	ITPK1	CHI3L1	GABBR1	MDK	PCNA	ITPK1	CCNB2	ABI1	RBP1	WDR37	PLAT	IGFBP2	NEGR1	ATP6V0A1	SPRY4	HMMR	GABBR1	CCNB2	NUMA1	ABI1	PCNA	COL3A1	NUMA1	GABBR1	AURKA	ATP6V0A1	KIAA0101	MDK	DNAJC12	E2F7	ITPK1	NEGR1	PLAT	CDCA2	MDK	SGMS1	CCNB2	TYMS	CHI3L1	PLAT
COL3A1	SGMS1	PTTG1	NUMA1	NEGR1	E2F7	SMOC1	CENPA	IDI1	NEGR1	CDCA2	PLAT	ABI1	WDR37	ABI1	ABI1	PTTG1	CHI3L1	ITPK1	SMOC1	IGFBP2	CDCA2	PCNA	PLAT	CHI3L1	CDCA2	E2F7	POSTN	FSTL1	IGFBP2	TYMS	RICTOR	SHC3	SPRY4	ITPK1	FSTL1	AURKA	RRM2	SGMS1	NLGN2	KIAA0101	COL3A1	NLGN2	RICTOR	NUMA1	TYMS	NUMA1	CCNB2	SMOC1	ABI1
SPRY4	EZH1	ATP6V0A1	HDAC1	GABBR1	WDR37	TYMS	SNAP91	KIAA0101	ITPK1	IGFBP2	CDCA2	NLGN2	NEGR1	RICTOR	SMOC1	PLAT	TYMS	SMC4	ITPK1	HDAC5	RICTOR	NUMA1	ITPK1	GABBR1	PLAT	ABI1	SMOC1	SPRY4	IDI1	KIAA0101	NEGR1	SERTAD3	NEGR1	POSTN	TYMS	MDK	CCNB2	NEGR1	SMC4	SPRY4	ABI1	NUMA1	PCNA	SMOC1	WDR37	RICTOR	SMOC1	RICTOR	CDCA2
SMC4	TYMS	CENPA	MOV10	ITPK1	PLK1	RICTOR	CHI3L1	ABI1	GABBR1	PPP1R8	SPRY4	FSTL1	DAP	E2F7	IGFBP2	IGFBP2	PLAT	L1CAM	SGMS1	FSTL1	E2F7	RICTOR	CCNB2	NEGR1	CHI3L1	TYMS	RBP1	KIAA0101	CDCA2	HMMR	GABBR1	MRTO4	IGFBP2	MDK	PLAT	NUMA1	CDCA2	ATP6V0A1	CAPZB	PCNA	SNAP91	HMMR	CENPA	PLK1	ITPK1	SMC4	ITPK1	NLGN2	NUMA1
SHC3	FSTL1	SGMS1	SHC3	RRM2	ABI1	STEAP3	NLGN2	SGMS1	IDI1	VASP	ABCD3	RBP1	AURKA	HDAC5	NFYC	AURKA	MDK	TCEB3	POSTN	SGMS1	STEAP3	TYMS	CDCA2	ITPK1	PCNA	RICTOR	EZH1	ITPK1	TYMS	GABBR1	STEAP3	ATRX	NUMA1	CDCA2	GNAI3	PLK1	NEGR1	IDI1	SF3A3	ATP6V0A1	IGFBP2	DAP	NUMA1	KCNIP2	HDAC5	L1CAM	GABBR1	RRM2	SGMS1
ABCD3	NLGN2	BMP2	PSMB2	HDAC5	RBP1	IDI1	IDI1	ATP6V0A1	TYMS	GNAI3	TGFB1	ATP6V0A1	RRM2	CCNB2	PSENEN	SNAP91	NUMA1	AKR1A1	PLAT	ITPK1	RIPK2	POSTN	PLK1	ETHE1	RICTOR	FSTL1	AURKA	TCEB3	NEGR1	PLAT	CHI3L1	GNAI3	PPP1R8	NUMA1	MTF2	BCL10	NLGN2	NUMA1	AKR1A1	CDCA2	EZH1	L1CAM	SGMS1	ID4	ATP6V0A1	ABCD3	PLK1	SMC4	IGFBP2
MRTO4	KIAA0101	NLGN2	SERTAD3	VASP	CDCA2	IGFBP2	PLAT	CCNB2	FSTL1	ABCD3	MTF2	SPRY4	RICTOR	NLGN2	TMEM97	SMOC1	SF3A3	KCNIP2	NUMA1	KIF18A	KCNIP2	SGMS1	NLGN2	RER1	MDK	CHI3L1	CDC6	CAPZB	RICTOR	FSTL1	SF3A3	NFYC	HS3ST1	CAPZB	EVI5	RIPK2	SF3A3	WDR37	MTF2	NLGN2	NLGN2	MRTO4	TGFB1	SF3A3	L1CAM	PSMB2	SERTAD3	CDCA2	ABCD3
SCP2	PSMB2	KIAA0101	L1CAM	TCEB3	NUMA1	RIT1	ITPK1	TYMS	SPRY4	TMEM97	PTPN6	IGFBP2	TYMS	VASP	GNAI3	ABCD3	HS3ST1	MRTO4	E2F7	ATP6V0A1	PSMB2	PLAT	TMEM97	PABPC4	GABBR1	WDR37	HDAC5	GNAI3	NUMA1	RICTOR	SHC3	PEF1	GNAI3	RIPK2	HS3ST1	CAPZB	L1CAM	GABBR1	ABCD3	ID4	NUMA1	ABCD3	TCEB3	VASP	HS3ST1	BCL10	SF3A3	ITPK1	CAPZB
ATRX	ID4	STEAP3	MTF2	MOV10	SRXN1	TMEM97	MRTO4	GABBR1	SMC4	TCEB3	MRTO4	ETHE1	GABBR1	GNAI3	L1CAM	ID4	BCL10	TMEM97	HS3ST1	PSENEN	SF3A3	ITPK1	ID4	TAF12	WASF2	NUMA1	RICTOR	CYBB	HDAC1	ETHE1	HS3ST1	RER1	VASP	L1CAM	MOV10	TCEB3	RER1	NLGN2	TCEB3	TMEM97	BMP2	GNAI3	KCNIP2	SERTAD3	ATRX	NOTCH2	CAPZB	ID4	TMEM97
SRXN1	HDAC1	PLAT	TCEB3	TMEM97	SERTAD3	GNAI3	SERTAD3	GNAI3	HDAC5	RER1	TCEB3	MRTO4	CENPA	MOV10	HS3ST1	GNAI3	ID4	SRXN1	ATRX	F2RL1	TCEB3	CHI3L1	PABPC4	ID4	L1CAM	RRM2	ATP6V0A1	TMEM97	SRXN1	SERTAD3	RER1	TMEM97	ID4	F2RL1	ABCD3	GNAI3	ATRX	PPP1R8	MRTO4	HDAC1	SERBP1	SHC3	MRTO4	SCP2	SF3A3	HDAC1	NFYC	KCNIP2	BCL10
PPP1R8	GNAI3	MDK	DOPEY1	ID4	ABCD3	CYBB	VASP	RIPK2	TGFB1	SERTAD3	GNAI3	CYBB	SPRY4	ATRX	ATRX	TMEM97	RER1	HDAC1	RIPK2	TMEM97	HS3ST1	WASF2	PPP1R8	ATRX	TGFB1	STEAP3	NLGN2	VASP	CAPZB	TCEB3	MRTO4	VASP	TCEB3	MRTO4	SRXN1	SERTAD3	BCL10	ABCD3	GNAI3	CAPZB	MRTO4	TCEB3	TMEM97	TCEB3	BCL10	EVI5	ID4	TCEB3	WASF2
EPB41	KCNIP2	EZH1	BCL2L2	ABCD3	ATRX	L1CAM	F2RL1	CYBB	MTF2	CAPZB	KCNIP2	PPP1R8	SERTAD3	BCL10	ABCD3	HDAC1	WASF2	ABCD3	ID4	HS3ST1	WASF2	HS3ST1	GNAI3	RIPK2	TMEM97	PLK1	IGFBP2	ABCD3	NOTCH2	KCNIP2	HDAC1	ABCD3	SHC3	ABCD3	TMEM97	VASP	EPB41	WASF2	TMEM97	GNAI3	SF3A3	ATRX	SF3A3	RER1	PSMB2	EPB41	ABCD3	CAPZB	NOTCH2
SERTAD3	AKR1A1	CHI3L1	DLG4	KCNIP2	MRTO4	TCEB3	TMEM97	NOTCH2	F2RL1	KCNIP2	CAPZB	CAPZB	WASF2	HDAC1	MRTO4	EVI5	ATRX	NOTCH2	TGFB1	SF3A3	SRXN1	VASP	TCEB3	L1CAM	CAPZB	NOTCH2	PLK1	HS3ST1	TMEM97	NOTCH2	ABCD3	RIPK2	TMEM97	SRXN1	MRTO4	HS3ST1	PPP1R8	PSMB2	KIF3C	GPR132	PPP1R8	FGF13	ABCD3	ABCD3	HDAC1	RER1	F2RL1	F2RL1	ID4
BCL2L2	RAD54L	ITPK1	UBE2I	SF3A3	TMEM97	ID4	ETHE1	TMEM97	SCP2	POLR1D	F2RL1	ABCD3	ETHE1	FGF13	PEF1	KCNIP2	RIT1	FGF13	SERTAD3	TCEB3	VASP	SRXN1	SF3A3	SERTAD3	TCEB3	EVI5	DAP	RAD54L	KCNIP2	VASP	L1CAM	DLG4	SF3A3	SF3A3	CAPZB	HDAC1	TMEM97	VASP	STAM	F2RL1	SHC3	SLC25A28	MTF2	SHC3	TGFB1	SRXN1	GNAI3	HS3ST1	KCNIP2
FGF13	DST	MRTO4	SLC25A28	FGF13	MOV10	EVI5	ID4	ATRX	CYBB	DLG4	VASP	SHC3	F2RL1	H2AFX	TSPO	SHC3	NOTCH2	DLG5	SF3A3	BCL10	SERTAD3	L1CAM	L1CAM	SF3A3	ID4	PPP1R8	SNAP91	SLC25A28	ATRX	SCP2	PABPC4	FGF13	BCL2L2	HS3ST1	TCEB3	WASF2	PSMB2	KCNIP2	DLG5	BCL10	ABCD3	H2AFX	PPP1R8	MRTO4	TMEM97	MTF2	L1CAM	ATRX	PSMB2
DLG5	POLQ	NFYC	FGF13	DLG5	L1CAM	CAPZB	AKT2	SHC3	EVI5	RAD54L	FGF13	VASP	CYBB	DLG4	DST	DST	MRTO4	RAD54L	ABCD3	TGFB1	CYBB	SHC3	MRTO4	HS3ST1	RER1	SF3A3	MDK	H2AFX	STAM	TGFB1	MTF2	SLC25A28	CCR1	ETHE1	KCNIP2	BCL2L2	SRXN1	SRXN1	SLC25A28	HS3ST1	CAPZB	HR	AKR1A1	MOV10	CYBB	ID4	TCEB3	AKT2	MRTO4
HK2	DOPEY1	RER1	TP53	UBE2I	SF3A3	RIPK2	CAPZB	KCNIP2	ETHE1	DST	RAD54L	ATRX	KCNIP2	HR	CCR1	RAD54L	ARHGDIG	KIF3C	SHC3	ID4	RER1	NFYC	SERTAD3	CAPZB	SERTAD3	SHC3	COL3A1	MAPK8IP2	RAD54L	TMEM97	NOTCH2	BCL2L2	POLQ	SLC25A28	FGF13	HK2	RIPK2	MRTO4	ATP6V1H	SF3A3	GNAI3	RAD54L	HR	HK2	RER1	DST	RAD54L	SF3A3	MOV10
DOCK9	ARHGDIG	ABCD3	DOCK9	TP53	EVI5	SCP2	PTPN6	ID4	SERTAD3	ARHGDIG	UBE2I	RER1	NOTCH2	BCL2L2	MDH1	DLG4	DLG4	POLQ	PPP1R8	PPP1R8	PPP1R8	ABCD3	RER1	AKR1A1	MAPK8IP2	GNAI3	CDC20	DLG5	CCR1	HS3ST1	F2RL1	RAD54L	STAM	GUCY1A3	DLG5	NCSTN	HDAC1	TCEB3	CDKAL1	AKR1A1	KCNIP2	DLG5	BCL2L2	TUBGCP2	VASP	POLQ	DLG5	HDAC1	FGF13
UROS	MAPK8IP2	KCNIP2	ATP6V1H	CHEK1	DLG5	SERTAD3	CYBB	ABCD3	TCEB3	BCL2L2	SLC25A28	GNAI3	SRXN1	TUBGCP2	ATP6V1E1	UROS	POLQ	SLC25A28	GNAI3	MRTO4	ARHGDIG	TGFB1	MAPK9	KCNIP2	RAD54L	SERTAD3	STEAP3	NCOA7	TUBB	MOV10	SLC25A28	XRCC2	POLR1D	DST	CCNE1	DOPEY1	SERTAD3	MOV10	GOT1	L1CAM	SERTAD3	DTNB	SLC25A28	ARHGDIG	SLC25A28	KIF3C	BCL2L2	RER1	DLG5
TP53	BCL2L2	F2RL1	ATP6V1E1	DOCK9	KIF3C	PPP1R8	BCL10	PPP1R8	RIPK2	GOT1	MAPK8IP2	MTF2	TCEB3	DLG5	UROS	GOT1	HR	NCOA7	TCEB3	SLC25A28	HK2	SERTAD3	HR	MRTO4	BCL2L2	PSMB2	SMC4	TP53	POLQ	L1CAM	TSPO	ATP6V1E1	TSPO	BCL2L2	ATP6V1E1	CCR1	MRTO4	TMEM97	CHEK1	KCNIP2	EVI5	GOT1	STAM	SLC25A28	UBE2I	ARHGDIG	DLG4	AKR1A1	CCR1
CYCS	NCOA7	CYBB	NCOA7	GOT1	ARHGDIG	WASF2	ABCD3	BCL2L2	VASP	ATP6V1E1	RABEP1	SERTAD3	EVI5	XRCC2	XRCC2	TLE3	HK2	CDKAL1	CYBB	DLG5	DLG5	CAPZB	BCL2L2	GNAI3	DST	EPB41	RRM2	DOCK9	SLC25A28	BCL2L2	POLR1D	CDK4	TUBGCP2	KIF3C	TP53	UBE2I	RAD54L	ATRX	NCOA7	DST	MOV10	TP53	DLG4	DST	TLX1	TLX1	POLQ	BCL2L2	H2AFX
GCNT2	DTL	ID4	CYCS	ATP6V1E1	POLR1D	MOV10	EPB41	POLQ	SRXN1	FAM126B	TP53	HS3ST1	MRTO4	DOCK9	RABEP1	CYCS	DLG5	RABEP1	BIRC5	ARHGDIG	RAD54L	EPB41	FGF13	CCR1	TUBGCP2	TMEM97	CYBB	CDKAL1	TLX1	DLG5	ASPM	RABEP1	DLG4	CCR1	CLP1	POLQ	DST	MTF2	ATP6V1E1	SLC25A28	ID4	ATP6V1H	DST	CHEK1	CCR1	BIRC5	ATP6V1E1	ARHGDIG	UBE2I
AAAS	NDUFB8	SRXN1	BUB3	DBT	SLC25A28	SHC3	DLG4	MAPK8IP2	SERBP1	UROS	DOCK9	SERBP1	EPB41	CHEK1	DOCK9	HKDC1	GOT1	CYCS	POLR1D	RAD54L	DLG4	KCNIP2	RAD54L	POLR1D	POLQ	ID4	ABCD3	CYCS	DTL	POLQ	HK2	TLE3	RBL1	RAD54L	TYRO3	DLG4	POLQ	RIT1	CYCS	H2AFX	RER1	CYCS	RAD54L	ATP6V1H	KIF3C	DLG4	NDUFB8	FGF13	DST
B4GALT2	LCAT	PPP1R8	B4GALT2	LCAT	HK2	TUBB	HR	H2AFX	PEF1	TLE3	GOT1	AKR1A1	ID4	TP53	YWHAB	PES1	TP53	BUB3	DLG4	STAM	CCNE1	PPP1R8	DLG5	UBE2I	MAPK9	L1CAM	MTF2	PES1	ATP6V1E1	CCR1	FAM126B	B4GALT2	NCOA7	NDUFB8	GOT1	SLC25A28	HK2	TLX1	PES1	FGF13	FGF13	BUB3	DOCK9	GOT1	POLR1D	TUBGCP2	DOCK9	TUBB	STAM
DBT	PES1	NOTCH2	GCNT2	B4GALT2	UROS	DLG4	FGF13	POLR1D	TMEM97	B4GALT2	ATP6V1E1	RAD54L	RIPK2	B4GALT2	ABCB9	DBT	RABEP1	PES1	SLC25A28	CCR1	TYRO3	TLX1	DTNB	DST	GOT1	BCL10	F2RL1	GCNT2	TYRO3	H2AFX	NCOA7	PES1	GOT1	GOT1	UROS	CLP1	CCR1	POLR1D	DBT	TUBGCP2	TUBGCP2	HKDC1	ATP6V1H	DTNB	DLG4	HR	TOP2A	HR	DLG4
		ATRX			NDUFB8	FGF13	STAM	DTL	ID4		CDKAL1	H2AFX	L1CAM		LCAT		ATP6V1H		BCL2L2	DTL	NCOA7	DLG4	GOT1	SLC25A28	CHEK1	DST	AKR1A1		TP53	RAD54L	TP53		CYCS	TOP2A	RABEP1	NDUFB8	ATP6V1H	BCL2L2		RAD54L	GUCY1A3		GOT1	CLP1	NCSTN	AURKB	FAM126B	DLG5	TUBGCP2
		BCL10			GOT1	DLG5	KIF5C	DOCK9	NOTCH2		CYCS	DLG5	VASP		B4GALT2		CYCS		DOPEY1	ATP6V1H	CYCS	POLQ	ATP6V1E1	FGF13	DTL	H2AFX	ATRX		GOT1	MAPK8IP2	TYRO3		AAAS	ATP6V1H	DBT	NCOA7	XRCC2	CCR1		CCR1	GOT1		ATP6V1E1	TLE3	KIF5C	ATP6V1H	CYCS	SLC25A28	RAD54L
		TGFB1			DOCK9	STAM	SLC25A28	GOT1	KCNIP2		DBT	TUBGCP2	MAPK9		PES1		B4GALT2		TP53	ATP6V1E1	BUB3	BCL2L2	DOCK9	HK2	ATP6V1E1	NEK2	PSMB2		HKDC1	FGF13	CDKAL1		HKDC1	ABCB9	AAAS	DTL	NDUFB8	STAM		POLR1D	DTL		CYCS	DBT	GOT1	NDUFB8	DBT	DLG4	MDH1
		TCEB3			NCOA7	HK2	HK2	XRCC2	SHC3		PES1	FGF13	CCR1		HKDC1		PES1		CLP1	CDKAL1	AAAS	FGF13	CLP1	KIF1B	CLP1	MAPK8IP2	WASF2		PES1	HK2	GOT1		DBT	PES1	PES1	KIF1B	NCOA7	DLG4		FAM126B	UROS		B4GALT2	PES1	NCOA7	DOCK9	BUB3	CLP1	TYRO3
		PSMB2			CHEK1	POLQ	DLG5	FAM126B	L1CAM		LCAT	HR	STAM		BUB3		DBT		GOT1	GOT1	HEY1	NDUFB8	DTL	DTNB	TYRO3	HK2	RER1		B4GALT2	TSPO	DOCK9		B4GALT2	BUB3	HKDC1	TLE3	KIF1B	HR		DOCK9	CHEK1		DBT	BUB3	TYRO3	DTL	B4GALT2	ATP6V1E1	XRCC2
		ARHGDIG			ABCB9	ARHGDIG	UBE2I	TP53	MAPK8IP2			POLR1D	HK2						DOCK9	TP53		XRCC2	TP53	NCOA7	CYCS	CLP1	EVI5			CDKAL1	TLE3					CYCS	UROS	ARHGDIG		CDK4	DTNB				CDKAL1	NCOA7		YWHAB	RABEP1
		HR			DBT	DTNB	ATP6V1H	TLE3	RAD54L			SLC25A28	GUCY1A3						NCOA7	AAAS		TYRO3	AAAS	TP53	YWHAB	TYRO3	SERBP1			GOT1	BUB3					BUB3	GOT1	TUBGCP2		CDKAL1	DOCK9				DOCK9	CYCS		CYCS	ABCB9
		POLR1D			BUB3	RABEP1	GOT1	B4GALT2	BCL2L2			UBE2I	HR						XRCC2	GCNT2		RBL1	GCNT2	FAM126B	LCAT	DOCK9	PABPC4			RBL1	B4GALT2					B4GALT2	YWHAB	XRCC2		GOT1	CLP1				RBL1	HKDC1		PES1	BUB3
		HK2			AAAS	ATP6V1E1	ATP6V1E1	LCAT	ARHGDIG			BCL2L2	DLG5						ABCB9	HEY1		UROS	B4GALT2	GOT1	DBT	ATP6V1H	GPR132			NCOA7	AAAS					PES1	LCAT	TP53		UROS	NCOA7				CYCS	DBT		GCNT2	AAAS
		POLQ			PES1	TP53	CDKAL1	HKDC1	NCSTN			HK2	POLQ						CYCS	DBT		CDKAL1	BUB3	ATP6V1H	B4GALT2	RBL1	EPB41			TP53	DBT					LCAT	BUB3	TYRO3		CHEK1	TP53				TLE3	AAAS		DBT	GCNT2
		RAD54L				TYRO3	CHEK1		H2AFX			RBL1	DOCK9						DBT			CYCS		TLE3		GOT1	TMEM97			YWHAB								ABCB9		CYCS	CYCS				BUB3
		CCR1				FAM126B	CYCS		MAPK9			CLP1	ATP6V1H						LCAT			PES1		DBT		UROS	L1CAM			CYCS								TLE3		YWHAB	AAAS				PES1
		DST				DTL	HKDC1		FOXM1			TP53	ATP6V1E1						HKDC1			B4GALT2		PES1		RABEP1	ID4			PES1								LCAT		B4GALT2	B4GALT2				GCNT2
		NCOA7				CLP1	DBT		HK2			XRCC2	CDKAL1						B4GALT2			GCNT2		B4GALT2		TLE3	KCNIP2			LCAT								DBT		GCNT2	GCNT2				HKDC1
		TYRO3				CYCS	PES1		DLG4			ATP6V1E1	TP53						AAAS			DBT		BUB3		CYCS	PTPN6			DBT								HKDC1		DBT	BUB3				DBT
		CLP1				B4GALT2			DOCK9			FAM126B	CYCS													DBT	MOV10
		ATP6V1H				GCNT2			UROS			NCOA7	DBT													HKDC1	SRXN1
		ATP6V1E1				AAAS			XRCC2			MDH1	HEY1													LCAT	AURKB
		RBL1				DBT			DTL			TLE3	LCAT													PES1	ARHGDIG
		TLE3				HEY1			NCOA7			YWHAB	BUB3													GCNT2	GUCY1A3
		HEY1							TYRO3			HKDC1															DLG4
		BUB3							TLE3			HEY1															TSPO
		HKDC1							LCAT			BUB3															RAD54L
		PES1							AAAS			AAAS															NCSTN
		AAAS							PES1			PES1															MAPK8IP2
																											FGF13
																											CXCR4
																											ASPM
																											MAPK9
																											HK2
																											CCNE1
																											POLR1D
																											STAM
																											CDKAL1
																											DTL
																											DTNB
																											TYRO3
																											TOP2A
																											KIF1B
																											GOT1
																											TP53
																											NDUFB8
																											CHEK1
																											MDH1
																											YWHAB
																											PES1
																											HKDC1
																											HEY1
																											HOPX
																											AAAS
[truncated: 950 more columns]

## Sheet: Supplementary Table 3
Supplementary Table 3. AU Cohort Clinical Characteristics and Classification
Nanostring.or.submitted.ID	Study.ID	Same case	Sup168	Histo_short	Primary.Site	IDH	Codel	TP53	GFAP	KI67	Preservation	Yr.First.Seen.This.Prim	Date.of.Birth.x	Date.of.Core	Date.of.Last.Contact	Vital.Status	Sex	Race.1	Histo.Behavior.ICD.O.3	CS.Extension	CS.Tumor.Size.Ext.Eval	Reason.For.No.Chemotherapy	Reason.For.No.Radiation	Reason.For.No.Surgery	Final.Surgical.Margin	Chemo.Surgery.Sequence	RT.Surgery.Sequence	Cancer.Status	MISC	Test.Type.CODEL	Test.Type.IDH	DOA
BRAIN65	BRAIN65		Ambi	Astrocytoma	C710 Basal ganglia	NA	0	1	NA	1	FFPE	2006	1943-06-24	20190109	2006-05-21	0 Dead	2 Female	01 White	94003 Astrocytoma, NOS	Confined to brain, NOS_x000D_ Confined to meninges, NOS	Not applicable for this schema	1 Chemotherapy not recommended	1 RT not administered because not planned part of first course tx. Diagnosed at autopsy	1 Surg prim site not performed because not planned part of 1st course tx. Diagnosed at autopsy	8 No primary site surgery	0 No chemo and/or no surgery administered	0 No radiation therapy and/or ca directed surgery; autopsy only	2 Evidence of this tumor	P16 POSITIVE	FISH	NA	1
BRAIN37	BRAIN37		Ambi	Astrocytoma	C711 Frontal lobe	NA	0	1	1	1	FFPE	2003	1974-11-21	20190114	2016-11-03	1 Alive	2 Female	01 White	94003 Astrocytoma, NOS			1 Chemotherapy not recommended	1 RT not administered because not planned part of first course tx. Diagnosed at autopsy	0 Surgery of primary site was performed	0 No residual tumor	0 No chemo and/or no surgery administered	0 No radiation therapy and/or ca directed surgery; autopsy only	1 No evidence of this tumor	some cell showed 1p polysomy, 60% moderate intensity	FISH	NA	0
BRAIN47	BRAIN47		Ambi	Astrocytoma	C714 Occipital lobe	NA	NA	NA	1	1	FFPE	2004	2001-01-01	20190116	2004-04-02	1 Alive	2 Female	01 White	94203 Astrocytoma, fibrillary	Supratentorial tumor confined to:_x000D_ Cerebral hemisphere (cerebrum) or meninges of cerebral hemisphere (one side):_x000D_ Frontal lobe_x000D_ Occipital lobe_x000D_ Parietal lobe_x000D_ Temporal lobe	Not applicable for this schema	1 Chemotherapy not recommended	1 RT not administered because not planned part of first course tx. Diagnosed at autopsy	0 Surgery of primary site was performed	0 No residual tumor	0 No chemo and/or no surgery administered	0 No radiation therapy and/or ca directed surgery; autopsy only	1 No evidence of this tumor	3-5% KI67	NA	NA	0
BRAIN39	BRAIN39		Ambi	Astrocytoma	C718 Brain, overlapping lesion	NA	NA	NA	NA	NA	FFPE	2003	1968-03-15	20190116	2007-12-07	0 Dead	1 Male	01 White	94013 Astrocytoma, anaplastic			0 Chemotherapy administered	0 Radiation therapy was administered	1 Surg prim site not performed because not planned part of 1st course tx. Diagnosed at autopsy	8 No primary site surgery	0 No chemo and/or no surgery administered	0 No radiation therapy and/or ca directed surgery; autopsy only	2 Evidence of this tumor	NO TUMOR DATA AVAILABLE	NA	NA	0
BRAIN234.A7.T.2.D10	BRAIN234		Ambi	Glioblastoma	C712 Temporal lobe	NA	NA	1	1	1	FFPE	2013	1942-07-21	20190319	2013-07-04	0 Dead	2 Female	02 Black	94403 Glioblastoma, NOS	Supratentorial tumor confined to:_x000D_ Cerebral hemisphere (cerebrum) or meninges of cerebral hemisphere (one side):_x000D_ Frontal lobe_x000D_ Occipital lobe_x000D_ Parietal lobe_x000D_ Temporal lobe	Not applicable for this schema	1 Chemotherapy not recommended	1 RT not administered because not planned part of first course tx. Diagnosed at autopsy	0 Surgery of primary site was performed	0 No residual tumor	0 No chemo and/or no surgery administered	0 No radiation therapy and/or ca directed surgery; autopsy only	1 No evidence of this tumor	8% TP53, ki67 30%,	NA	NA	0
BRAIN12	BRAIN12		Ambi	Oligoastrocytoma	C711 Frontal lobe	NA	0	1	1	1	FFPE	2005	1970-04-23	20190114	2014-08-01	1 Alive	2 Female	01 White	93823 Oligoastrocytoma	Supratentorial tumor confined to:_x000D_ Cerebral hemisphere (cerebrum) or meninges of cerebral hemisphere (one side):_x000D_ Frontal lobe_x000D_ Occipital lobe_x000D_ Parietal lobe_x000D_ Temporal lobe	Not applicable for this schema	1 Chemotherapy not recommended	1 RT not administered because not planned part of first course tx. Diagnosed at autopsy	0 Surgery of primary site was performed	3 Macroscopic residual tumor	0 No chemo and/or no surgery administered	0 No radiation therapy and/or ca directed surgery; autopsy only	2 Evidence of this tumor	15% TP53, 1P36 10% DELETED, 12% POLYSOMY, 19Q13 8% DELETED, 9% POLYSOMY	IHC	NA	0
BRAIN8	BRAIN8		Ambi	Oligoastrocytoma	C711 Frontal lobe	NA	0	NA	1	NA	FFPE	2004	1969-10-30	20190114	2011-12-09	0 Dead	2 Female	01 White	93823 Oligoastrocytoma	Supratentorial tumor confined to:_x000D_ Cerebral hemisphere (cerebrum) or meninges of cerebral hemisphere (one side):_x000D_ Frontal lobe_x000D_ Occipital lobe_x000D_ Parietal lobe_x000D_ Temporal lobe	Not applicable for this schema	8 Chemotherapy recommended, unk if administered	8 RT recommended, unk if administered	0 Surgery of primary site was performed	1 Residual tumor, NOS	0 No chemo and/or no surgery administered	0 No radiation therapy and/or ca directed surgery; autopsy only	1 No evidence of this tumor	KI67 LOW	FISH	NA	0
BRAIN26	BRAIN26		Ambi	Oligodendroglioma	C711 Frontal lobe	NA	1	NA	NA	1	FFPE	2003	1951-08-08	20190114	2014-08-01	1 Alive	1 Male	01 White	94503 Oligodendroglioma, NOS			1 Chemotherapy not recommended	0 Radiation therapy was administered	0 Surgery of primary site was performed	7 Margins not evaluable	0 No chemo and/or no surgery administered	3 Radiation therapy after surgery	1 No evidence of this tumor	KI67 %	FISH	NA	0
BRAIN22	BRAIN22		Ambi	Oligodendroglioma	C712 Temporal lobe	NA	1	NA	NA	NA	FFPE	2003	1960-12-29	20190114	2003-07-03	0 Dead	1 Male	01 White	94503 Oligodendroglioma, NOS			1 Chemotherapy not recommended	5 RT not admin; Pt died prior to planned/recommended therapy	0 Surgery of primary site was performed	1 Residual tumor, NOS	0 No chemo and/or no surgery administered	0 No radiation therapy and/or ca directed surgery; autopsy only	2 Evidence of this tumor		FISH	NA	0
BRAIN42.D1	BRAIN42		TP1	Astrocytoma	C712 Temporal lobe	NA	NA	NA	NA	NA	FFPE	2003	1956-03-24	20190116	2005-01-16	0 Dead	1 Male	01 White	94003 Astrocytoma, NOS			1 Chemotherapy not recommended	1 RT not administered because not planned part of first course tx. Diagnosed at autopsy	0 Surgery of primary site was performed	3 Macroscopic residual tumor	0 No chemo and/or no surgery administered	0 No radiation therapy and/or ca directed surgery; autopsy only	2 Evidence of this tumor	NO RELEVENT INFORMATION WAS FOUND	NA	NA	0
BRAIN73	BRAIN73		TP1	Astrocytoma	C713 Parietal lobe	NA	NA	1	1	1	FFPE	2007	1998-12-17	20190116	2013-06-11	1 Alive	1 Male	01 White	94013 Astrocytoma, anaplastic	Supratentorial tumor confined to:_x000D_ Cerebral hemisphere (cerebrum) or meninges of cerebral hemisphere (one side):_x000D_ Frontal lobe_x000D_ Occipital lobe_x000D_ Parietal lobe_x000D_ Temporal lobe	Not applicable for this schema	1 Chemotherapy not recommended	1 RT not administered because not planned part of first course tx. Diagnosed at autopsy	0 Surgery of primary site was performed	0 No residual tumor	0 No chemo and/or no surgery administered	0 No radiation therapy and/or ca directed surgery; autopsy only	1 No evidence of this tumor	KI67 5%, TP53 6% EMA NEGATIVE	NA	NA	0
BRAIN205.A1.T.2.B4	BRAIN205		TP1	Glioblastoma	C710 Thalamus	NA	NA	1	1	1	FFPE	2010	1953-08-26	20190318	2010-06-13	0 Dead	1 Male	01 White	94403 Glioblastoma multiforme	Supratentorial tumor extends infratentorially to involve: _x000D_ Cerebellum_x000D_ Brain stem_x000D_ Hypothalamus_x000D_ Pallium_x000D_ Posterior cranial fossa_x000D_ Thalamus	Not applicable for this schema	0 Chemotherapy administered	0 Radiation therapy was administered	1 Surg prim site not performed because not planned part of 1st course tx. Diagnosed at autopsy	8 No primary site surgery	0 No chemo and/or no surgery administered	0 No radiation therapy and/or ca directed surgery; autopsy only	2 Evidence of this tumor	75% TP53, EGFR AMPLIFIED, PTEN NOT INFORMATIVE, KI67 LOW(5%)	NA	NA	0
BRAIN217.A2.T.2.C7	BRAIN217	2	TP1	Glioblastoma	C711 Frontal lobe	NA	NA	1	1	1	FFPE	2011	1946-05-14	20190318	2012-01-29	0 Dead	1 Male	02 Black	94403 Glioblastoma, NOS	Supratentorial tumor confined to:_x000D_ Cerebral hemisphere (cerebrum) or meninges of cerebral hemisphere (one side):_x000D_ Frontal lobe_x000D_ Occipital lobe_x000D_ Parietal lobe_x000D_ Temporal lobe	Not applicable for this schema	0 Chemotherapy administered	0 Radiation therapy was administered	0 Surgery of primary site was performed	0 No residual tumor	2 Chemo administered after surgery	3 Radiation therapy after surgery	1 No evidence of this tumor	25% TP53, 60% KI67 POSITIVE,	NA	NA	0
BRAIN217.A5.T.2.C8	BRAIN217	2	TP1	Glioblastoma	C711 Frontal lobe	NA	NA	1	1	1	FFPE	2011	1946-05-14	20190318	2012-01-29	0 Dead	1 Male	02 Black	94403 Glioblastoma, NOS	Supratentorial tumor confined to:_x000D_ Cerebral hemisphere (cerebrum) or meninges of cerebral hemisphere (one side):_x000D_ Frontal lobe_x000D_ Occipital lobe_x000D_ Parietal lobe_x000D_ Temporal lobe	Not applicable for this schema	0 Chemotherapy administered	0 Radiation therapy was administered	0 Surgery of primary site was performed	0 No residual tumor	2 Chemo administered after surgery	3 Radiation therapy after surgery	1 No evidence of this tumor	25% TP53, 60% KI67 POSITIVE,	NA	NA	0
BRAIN217.A6.T.2.C9	BRAIN217	2	TP1	Glioblastoma	C711 Frontal lobe	NA	NA	1	1	1	FFPE	2011	1946-05-14	20190318	2012-01-29	0 Dead	1 Male	02 Black	94403 Glioblastoma, NOS	Supratentorial tumor confined to:_x000D_ Cerebral hemisphere (cerebrum) or meninges of cerebral hemisphere (one side):_x000D_ Frontal lobe_x000D_ Occipital lobe_x000D_ Parietal lobe_x000D_ Temporal lobe	Not applicable for this schema	0 Chemotherapy administered	0 Radiation therapy was administered	0 Surgery of primary site was performed	0 No residual tumor	2 Chemo administered after surgery	3 Radiation therapy after surgery	1 No evidence of this tumor	25% TP53, 60% KI67 POSITIVE,	NA	NA	0
BRAIN219.B1.T.2.C10	BRAIN219		TP1	Glioblastoma	C711 Frontal lobe	NA	NA	1	1	1	FFPE	2011	1938-02-27	20190318	2011-08-23	0 Dead	2 Female	02 Black	94403 Glioblastoma, NOS	Supratentorial tumor confined to:_x000D_ Cerebral hemisphere (cerebrum) or meninges of cerebral hemisphere (one side):_x000D_ Frontal lobe_x000D_ Occipital lobe_x000D_ Parietal lobe_x000D_ Temporal lobe	Not applicable for this schema	1 Chemotherapy not recommended	1 RT not administered because not planned part of first course tx. Diagnosed at autopsy	0 Surgery of primary site was performed	0 No residual tumor	0 No chemo and/or no surgery administered	0 No radiation therapy and/or ca directed surgery; autopsy only	1 No evidence of this tumor	10% TP53, KI67 30-35% POSITIVE	NA	NA	0
BRAIN231.B1.T.2.D7	BRAIN231		TP1	Glioblastoma	C711 Frontal lobe	NA	NA	NA	NA	NA	FFPE	2013	1962-03-09	20190319	2013-09-21	0 Dead	2 Female	01 White	94403 Glioblastoma, NOS	Supratentorial tumor confined to:_x000D_ Cerebral hemisphere (cerebrum) or meninges of cerebral hemisphere (one side):_x000D_ Frontal lobe_x000D_ Occipital lobe_x000D_ Parietal lobe_x000D_ Temporal lobe	Not applicable for this schema	1 Chemotherapy not recommended	1 RT not administered because not planned part of first course tx. Diagnosed at autopsy	0 Surgery of primary site was performed	0 No residual tumor	0 No chemo and/or no surgery administered	0 No radiation therapy and/or ca directed surgery; autopsy only	1 No evidence of this tumor		NA	NA	0
BRAIN250.B1.T.2.E12	BRAIN250	5	TP1	Glioblastoma	C711 Frontal lobe	0	NA	NA	1	NA	FFPE	2015	1959-12-10	20190319	2016-03-14	1 Alive	1 Male	02 Black	94403 Glioblastoma, NOS	Supratentorial tumor confined to:_x000D_ Cerebral hemisphere (cerebrum) or meninges of cerebral hemisphere (one side):_x000D_ Frontal lobe_x000D_ Occipital lobe_x000D_ Parietal lobe_x000D_ Temporal lobe	Not applicable for this schema	0 Chemotherapy administered	0 Radiation therapy was administered	0 Surgery of primary site was performed	0 No residual tumor	2 Chemo administered after surgery	3 Radiation therapy after surgery	1 No evidence of this tumor		NA	IHC	1
BRAIN250.T.1.H2	BRAIN250	5	TP1	Glioblastoma	C711 Frontal lobe	0	NA	NA	1	NA	FFPE	2015	1959-12-10	20190304	2016-03-14	1 Alive	1 Male	02 Black	94403 Glioblastoma, NOS	Supratentorial tumor confined to:_x000D_ Cerebral hemisphere (cerebrum) or meninges of cerebral hemisphere (one side):_x000D_ Frontal lobe_x000D_ Occipital lobe_x000D_ Parietal lobe_x000D_ Temporal lobe	Not applicable for this schema	0 Chemotherapy administered	0 Radiation therapy was administered	0 Surgery of primary site was performed	0 No residual tumor	2 Chemo administered after surgery	3 Radiation therapy after surgery	1 No evidence of this tumor		NA	IHC	1
BRAIN259.B3.T.2.A9	BRAIN259		TP1	Glioblastoma	C711 Frontal lobe	0	NA	NA	1	NA	FFPE	2016	1955-04-20	20190315	2017-02-24	0 Dead	1 Male	01 White	94403 Glioblastoma, NOS	Supratentorial tumor confined to:_x000D_ Cerebral hemisphere (cerebrum) or meninges of cerebral hemisphere (one side):_x000D_ Frontal lobe_x000D_ Occipital lobe_x000D_ Parietal lobe_x000D_ Temporal lobe	Not applicable for this schema	1 Chemotherapy not recommended	1 RT not administered because not planned part of first course tx. Diagnosed at autopsy	0 Surgery of primary site was performed	0 No residual tumor	0 No chemo and/or no surgery administered	0 No radiation therapy and/or ca directed surgery; autopsy only	1 No evidence of this tumor	MGMT NEGATIVE	NA	IHC AND FISH	0
BRAIN260.A2.T.2.A8	BRAIN260		TP1	Glioblastoma	C711 Frontal lobe	0	NA	NA	1	NA	FFPE	2016	1944-09-17	20190315	2018-08-28	1 Alive	2 Female	01 White	94403 Glioblastoma, NOS	Supratentorial tumor confined to:_x000D_ Cerebral hemisphere (cerebrum) or meninges of cerebral hemisphere (one side):_x000D_ Frontal lobe_x000D_ Occipital lobe_x000D_ Parietal lobe_x000D_ Temporal lobe	Not applicable for this schema	0 Chemotherapy administered	0 Radiation therapy was administered	0 Surgery of primary site was performed	0 No residual tumor	2 Chemo administered after surgery	3 Radiation therapy after surgery	1 No evidence of this tumor	MGMT POSITIVE, 90%	NA	IHC	0
BRAIN235.B1.T.2.D11	BRAIN235	3	TP1	Glioblastoma	C712 Temporal lobe	NA	NA	NA	NA	NA	FFPE	2013	1959-03-14	20190319	2014-12-14	0 Dead	2 Female	01 White	94403 Glioblastoma, NOS	Supratentorial tumor confined to:_x000D_ Cerebral hemisphere (cerebrum) or meninges of cerebral hemisphere (one side):_x000D_ Frontal lobe_x000D_ Occipital lobe_x000D_ Parietal lobe_x000D_ Temporal lobe	Not applicable for this schema	0 Chemotherapy administered	0 Radiation therapy was administered	0 Surgery of primary site was performed	0 No residual tumor	2 Chemo administered after surgery	3 Radiation therapy after surgery	2 Evidence of this tumor		NA	NA	1
BRAIN235.T.1.G5	BRAIN235	3	TP1	Glioblastoma	C712 Temporal lobe	NA	NA	NA	NA	NA	FFPE	2013	1959-03-14	20190304	2014-12-14	0 Dead	2 Female	01 White	94403 Glioblastoma, NOS	Supratentorial tumor confined to:_x000D_ Cerebral hemisphere (cerebrum) or meninges of cerebral hemisphere (one side):_x000D_ Frontal lobe_x000D_ Occipital lobe_x000D_ Parietal lobe_x000D_ Temporal lobe	Not applicable for this schema	0 Chemotherapy administered	0 Radiation therapy was administered	0 Surgery of primary site was performed	0 No residual tumor	2 Chemo administered after surgery	3 Radiation therapy after surgery	2 Evidence of this tumor		NA	NA	1
BRAIN247.B5.T.2.E8	BRAIN247	4	TP1	Glioblastoma	C712 Temporal lobe	NA	0	NA	1	1	FFPE	2014	1944-11-10	20190319	2015-02-12	0 Dead	2 Female	01 White	94403 Glioblastoma, NOS	Supratentorial tumor confined to:_x000D_ Cerebral hemisphere (cerebrum) or meninges of cerebral hemisphere (one side):_x000D_ Frontal lobe_x000D_ Occipital lobe_x000D_ Parietal lobe_x000D_ Temporal lobe	Not applicable for this schema	1 Chemotherapy not recommended	1 RT not administered because not planned part of first course tx. Diagnosed at autopsy	0 Surgery of primary site was performed	0 No residual tumor	0 No chemo and/or no surgery administered	0 No radiation therapy and/or ca directed surgery; autopsy only	1 No evidence of this tumor	KI67 20%	FISH	NA	1
BRAIN247.B6.T.2.E10	BRAIN247	4	TP1	Glioblastoma	C712 Temporal lobe	NA	0	NA	1	1	FFPE	2014	1944-11-10	20190319	2015-02-12	0 Dead	2 Female	01 White	94403 Glioblastoma, NOS	Supratentorial tumor confined to:_x000D_ Cerebral hemisphere (cerebrum) or meninges of cerebral hemisphere (one side):_x000D_ Frontal lobe_x000D_ Occipital lobe_x000D_ Parietal lobe_x000D_ Temporal lobe	Not applicable for this schema	1 Chemotherapy not recommended	1 RT not administered because not planned part of first course tx. Diagnosed at autopsy	0 Surgery of primary site was performed	0 No residual tumor	0 No chemo and/or no surgery administered	0 No radiation therapy and/or ca directed surgery; autopsy only	1 No evidence of this tumor	KI67 20%	FISH	NA	1
BRAIN255.A2.T.2.B1	BRAIN255		TP1	Glioblastoma	C712 Temporal lobe	NA	NA	NA	1	1	FFPE	2015	1970-03-01	20190318	2017-04-10	1 Alive	1 Male	01 White	94403 Glioblastoma, NOS	Supratentorial tumor confined to:_x000D_ Cerebral hemisphere (cerebrum) or meninges of cerebral hemisphere (one side):_x000D_ Frontal lobe_x000D_ Occipital lobe_x000D_ Parietal lobe_x000D_ Temporal lobe	Not applicable for this schema	0 Chemotherapy administered	0 Radiation therapy was administered	0 Surgery of primary site was performed	0 No residual tumor	2 Chemo administered after surgery	3 Radiation therapy after surgery	1 No evidence of this tumor	MGMT, EGFR NEGATIVE, KI67N 30%	NA	NA	0
BRAIN207.B2.T.2.B7	BRAIN207	1	TP1	Glioblastoma	C713 Parietal lobe	NA	0	1	1	1	FFPE	2010	1951-12-22	20190318	2015-09-15	0 Dead	2 Female	01 White	94403 Glioblastoma, NOS	Supratentorial tumor confined to:_x000D_ Cerebral hemisphere (cerebrum) or meninges of cerebral hemisphere (one side):_x000D_ Frontal lobe_x000D_ Occipital lobe_x000D_ Parietal lobe_x000D_ Temporal lobe	Not applicable for this schema	0 Chemotherapy administered	0 Radiation therapy was administered	0 Surgery of primary site was performed	0 No residual tumor	2 Chemo administered after surgery	3 Radiation therapy after surgery	1 No evidence of this tumor	10q DELETED, EGFR NOT AMPLIFIED, S100 POSITIVE, 80% KI67 POSITIVE,LESS THAN 5% TP53 POSITIVE	FISH	NA	1
BRAIN207.B1.T.2.B8	BRAIN207	1	TP1	Glioblastoma	C713 Parietal lobe	NA	0	1	1	1	FFPE	2010	1951-12-22	20190318	2015-09-15	0 Dead	2 Female	01 White	94403 Glioblastoma, NOS	Supratentorial tumor confined to:_x000D_ Cerebral hemisphere (cerebrum) or meninges of cerebral hemisphere (one side):_x000D_ Frontal lobe_x000D_ Occipital lobe_x000D_ Parietal lobe_x000D_ Temporal lobe	Not applicable for this schema	0 Chemotherapy administered	0 Radiation therapy was administered	0 Surgery of primary site was performed	0 No residual tumor	2 Chemo administered after surgery	3 Radiation therapy after surgery	1 No evidence of this tumor	10q DELETED, EGFR NOT AMPLIFIED, S100 POSITIVE, 80% KI67 POSITIVE,LESS THAN 5% TP53 POSITIVE	FISH	NA	1
BRAIN212.A2.T.2.C4	BRAIN212		TP1	Glioblastoma	C714 Occipital lobe	NA	NA	NA	1	1	FFPE	2010	1936-11-30	20190318	2011-01-02	0 Dead	1 Male	01 White	94403 Glioblastoma, NOS	Supratentorial tumor confined to:_x000D_ Cerebral hemisphere (cerebrum) or meninges of cerebral hemisphere (one side):_x000D_ Frontal lobe_x000D_ Occipital lobe_x000D_ Parietal lobe_x000D_ Temporal lobe	Not applicable for this schema	1 Chemotherapy not recommended	1 RT not administered because not planned part of first course tx. Diagnosed at autopsy	0 Surgery of primary site was performed	0 No residual tumor	0 No chemo and/or no surgery administered	0 No radiation therapy and/or ca directed surgery; autopsy only	9 Unknown whether this tumor is present	KI67 35%,	NA	NA	0
BRAIN215.B1.T.2.C5	BRAIN215		TP1	Glioblastoma	C714 Occipital lobe	NA	NA	NA	NA	NA	FFPE	2011	1933-04-21	20190318	2013-03-17	0 Dead	1 Male	01 White	94403 Glioblastoma, NOS	Supratentorial tumor confined to:_x000D_ Cerebral hemisphere (cerebrum) or meninges of cerebral hemisphere (one side):_x000D_ Frontal lobe_x000D_ Occipital lobe_x000D_ Parietal lobe_x000D_ Temporal lobe	Not applicable for this schema	1 Chemotherapy not recommended	1 RT not administered because not planned part of first course tx. Diagnosed at autopsy	0 Surgery of primary site was performed	0 No residual tumor	0 No chemo and/or no surgery administered	0 No radiation therapy and/or ca directed surgery; autopsy only	1 No evidence of this tumor		NA	NA	0
BRAIN252.B4.T.2.F1	BRAIN252	6	TP1	Glioblastoma	C718 Brain, overlapping lesion	0	NA	NA	1	NA	FFPE	2015	1941-06-24	20190320	2015-09-08	0 Dead	2 Female	01 White	94403 Glioblastoma, NOS	Supratentorial tumor confined to:_x000D_ Cerebral hemisphere (cerebrum) or meninges of cerebral hemisphere (one side):_x000D_ Frontal lobe_x000D_ Occipital lobe_x000D_ Parietal lobe_x000D_ Temporal lobe	Not applicable for this schema	1 Chemotherapy not recommended	1 RT not administered because not planned part of first course tx. Diagnosed at autopsy	0 Surgery of primary site was performed	0 No residual tumor	0 No chemo and/or no surgery administered	0 No radiation therapy and/or ca directed surgery; autopsy only	1 No evidence of this tumor		NA	IHC	0
BRAIN252.T.1.H3	BRAIN252	6	TP1	Glioblastoma	C718 Brain, overlapping lesion	0	NA	NA	1	NA	FFPE	2015	1941-06-24	20190304	2015-09-08	0 Dead	2 Female	01 White	94403 Glioblastoma, NOS	Supratentorial tumor confined to:_x000D_ Cerebral hemisphere (cerebrum) or meninges of cerebral hemisphere (one side):_x000D_ Frontal lobe_x000D_ Occipital lobe_x000D_ Parietal lobe_x000D_ Temporal lobe	Not applicable for this schema	1 Chemotherapy not recommended	1 RT not administered because not planned part of first course tx. Diagnosed at autopsy	0 Surgery of primary site was performed	0 No residual tumor	0 No chemo and/or no surgery administered	0 No radiation therapy and/or ca directed surgery; autopsy only	1 No evidence of this tumor		NA	IHC	0
X13558.01.05.01	X13558.01.05.01		TP1	Glioblastoma		NA	NA	NA	NA	NA	Frozen	NA		NA					94403 Glioblastoma, NOS										NA	NA	NA	NA
X13784.01.02.01	X13784.01.02.01		TP1	Glioblastoma		NA	NA	NA	NA	NA	Frozen	NA		NA					94403 Glioblastoma, NOS										NA	NA	NA	NA
X13836.01.02.01	X13836.01.02.01		TP1	Glioblastoma		NA	NA	NA	NA	NA	Frozen	NA		NA					94403 Glioblastoma, NOS										NA	NA	NA	NA
X14099.01.02.01	X14099.01.02.01		TP1	Glioblastoma		NA	NA	NA	NA	NA	Frozen	NA		NA					94403 Glioblastoma, NOS										NA	NA	NA	NA
X14329.01.02.01	X14329.01.02.01		TP1	Glioblastoma		NA	NA	NA	NA	NA	Frozen	NA		NA					94403 Glioblastoma, NOS										NA	NA	NA	NA
BRAIN17B	BRAIN17		TP1	Oligodendroglioma	C712 Temporal lobe	NA	1	0	NA	1	FFPE	2006	1947-09-04	20190114	2011-04-13	0 Dead	1 Male	01 White	94503 Oligodendroglioma, NOS	Supratentorial tumor confined to:_x000D_ Cerebral hemisphere (cerebrum) or meninges of cerebral hemisphere (one side):_x000D_ Frontal lobe_x000D_ Occipital lobe_x000D_ Parietal lobe_x000D_ Temporal lobe	Not applicable for this schema	0 Chemotherapy administered	1 RT not administered because not planned part of first course tx. Diagnosed at autopsy	0 Surgery of primary site was performed	9 Unknown or not applicable; death certificate ONLY	2 Chemo administered after surgery	0 No radiation therapy and/or ca directed surgery; autopsy only	1 No evidence of this tumor		FISH	NA	0
X08846.01.02.01	X08846.01.02.01		TP1	Oligodendroglioma		NA	NA	NA	NA	NA	Frozen	NA		NA					94503 Oligodendroglioma, NOS										NA	NA	NA	NA
BRAIN3	BRAIN3		TP2	Oligoastrocytoma	C711 Frontal lobe	NA	NA	1	1	NA	FFPE	2013	1979-10-07	20190114	2014-05-17	0 Dead	1 Male	01 White	93823 Oligoastrocytoma	Supratentorial tumor confined to:_x000D_ Cerebral hemisphere (cerebrum) or meninges of cerebral hemisphere (one side):_x000D_ Frontal lobe_x000D_ Occipital lobe_x000D_ Parietal lobe_x000D_ Temporal lobe	Not applicable for this schema	1 Chemotherapy not recommended	1 RT not administered because not planned part of first course tx. Diagnosed at autopsy	0 Surgery of primary site was performed	0 No residual tumor	0 No chemo and/or no surgery administered	0 No radiation therapy and/or ca directed surgery; autopsy only	1 No evidence of this tumor	P53 MINIMAL, 2%, KI67 3% MOST AREAS, SYNAPTOPHYSIN POSITIVE, ADDENDUM REPORT MISSING(IT WILL CONTAIN CODEL INFO)	NA	NA	0
BRAIN4	BRAIN4		TP2	Oligoastrocytoma	C711 Frontal lobe	NA	1	1	1	1	FFPE	2008	1966-05-18	20190114	2015-07-19	0 Dead	1 Male	01 White	93823 Oligoastrocytoma	Supratentorial tumor confined to:_x000D_ Cerebral hemisphere (cerebrum) or meninges of cerebral hemisphere (one side):_x000D_ Frontal lobe_x000D_ Occipital lobe_x000D_ Parietal lobe_x000D_ Temporal lobe	Not applicable for this schema	1 Chemotherapy not recommended	1 RT not administered because not planned part of first course tx. Diagnosed at autopsy	0 Surgery of primary site was performed	0 No residual tumor	0 No chemo and/or no surgery administered	0 No radiation therapy and/or ca directed surgery; autopsy only	1 No evidence of this tumor	7% TUMOR KI67 POSITIVE, SMALL MINORITY IS P53 POSITIVE	FISH	NA	0
BRAIN6	BRAIN6		TP2	Oligodendroglioma	C711 Frontal lobe	NA	1	1	0	1	FFPE	2008	1968-06-07	20190114	2015-07-24	1 Alive	2 Female	01 White	94503 Oligodendroglioma, NOS	Supratentorial tumor confined to:_x000D_ Cerebral hemisphere (cerebrum) or meninges of cerebral hemisphere (one side):_x000D_ Frontal lobe_x000D_ Occipital lobe_x000D_ Parietal lobe_x000D_ Temporal lobe	Not applicable for this schema	1 Chemotherapy not recommended	1 RT not administered because not planned part of first course tx. Diagnosed at autopsy	0 Surgery of primary site was performed	0 No residual tumor	0 No chemo and/or no surgery administered	0 No radiation therapy and/or ca directed surgery; autopsy only	1 No evidence of this tumor		FISH	NA	0
X14609.01.02.01	X14609.01.02.01		TP2	Oligodendroglioma		NA	NA	NA	NA	NA	Frozen	NA		NA					94503 Oligodendroglioma, NOS										NA	NA	NA	NA
BRAIN72	BRAIN72		TP3	Astrocytoma	C713 Parietal lobe	1	0	1	NA	1	FFPE	2007	1988-03-17	20190116	2014-08-01	1 Alive	1 Male	01 White	94003 Astrocytoma, diffuse, low grade	Supratentorial tumor confined to:_x000D_ Cerebral hemisphere (cerebrum) or meninges of cerebral hemisphere (one side):_x000D_ Frontal lobe_x000D_ Occipital lobe_x000D_ Parietal lobe_x000D_ Temporal lobe	Not applicable for this schema	1 Chemotherapy not recommended	1 RT not administered because not planned part of first course tx. Diagnosed at autopsy	0 Surgery of primary site was performed	0 No residual tumor	0 No chemo and/or no surgery administered	0 No radiation therapy and/or ca directed surgery; autopsy only	1 No evidence of this tumor	KI67 4%	FISH	IHC	0
BRAIN33	BRAIN33		TP4	Astrocytoma	C710 Cerebral cortex	NA	NA	NA	NA	NA	FFPE	2002	1942-09-11	20190114	2004-01-22	0 Dead	2 Female	01 White	94013 Astrocytoma, anaplastic			1 Chemotherapy not recommended	0 Radiation therapy was administered	0 Surgery of primary site was performed	0 No residual tumor	0 No chemo and/or no surgery administered	3 Radiation therapy after surgery	2 Evidence of this tumor	NO LAB RESULT AVAILABLE.	NA	NA	0
BRAIN49	BRAIN49		TP4	Astrocytoma	C712 Temporal lobe	NA	0	1	1	1	FFPE	2004	1968-03-03	20190116	2007-12-29	0 Dead	1 Male	01 White	94003 Astrocytoma, NOS	Supratentorial tumor confined to:_x000D_ Cerebral hemisphere (cerebrum) or meninges of cerebral hemisphere (one side):_x000D_ Frontal lobe_x000D_ Occipital lobe_x000D_ Parietal lobe_x000D_ Temporal lobe	Not applicable for this schema	1 Chemotherapy not recommended	1 RT not administered because not planned part of first course tx. Diagnosed at autopsy	0 Surgery of primary site was performed	1 Residual tumor, NOS	0 No chemo and/or no surgery administered	0 No radiation therapy and/or ca directed surgery; autopsy only	1 No evidence of this tumor	EGFR POSITIVE, PTEN NEGATIVE, 90% TP53, CODEL POLYSOMY	FISH	NA	0
BRAIN75	BRAIN75		TP4	Astrocytoma	C712 Temporal lobe	NA	NA	1	1	1	FFPE	2007	2004-11-16	20190116	2014-01-23	1 Alive	1 Male	01 White	94003 Astrocytoma, NOS	Supratentorial tumor confined to:_x000D_ Cerebral hemisphere (cerebrum) or meninges of cerebral hemisphere (one side):_x000D_ Frontal lobe_x000D_ Occipital lobe_x000D_ Parietal lobe_x000D_ Temporal lobe	Not applicable for this schema	1 Chemotherapy not recommended	1 RT not administered because not planned part of first course tx. Diagnosed at autopsy	0 Surgery of primary site was performed	0 No residual tumor	0 No chemo and/or no surgery administered	0 No radiation therapy and/or ca directed surgery; autopsy only	1 No evidence of this tumor	NEU-N, SYNAPTOPHYSIN POSITIVE, NEUROFILAMENT DYSPLASIA, KI 67 7%, TP53 30%	NA	NA	0
BRAIN19	BRAIN19		TP4	Oligodendroglioma	C711 Frontal lobe	0	0	NA	NA	1	FFPE	2014	2011-04-08	20190114	2018-03-16	1 Alive	2 Female	01 White	94503 Oligodendroglioma, NOS	Supratentorial tumor confined to:_x000D_ Cerebral hemisphere (cerebrum) or meninges of cerebral hemisphere (one side):_x000D_ Frontal lobe_x000D_ Occipital lobe_x000D_ Parietal lobe_x000D_ Temporal lobe	Not applicable for this schema	1 Chemotherapy not recommended	1 RT not administered because not planned part of first course tx. Diagnosed at autopsy	0 Surgery of primary site was performed	0 No residual tumor	0 No chemo and/or no surgery administered	0 No radiation therapy and/or ca directed surgery; autopsy only	1 No evidence of this tumor	3-5% KI67	FISH	IHC	0

## Sheet: Supplementary Table 4
Supplementary Table 4. AU Cohort Nanostring Normalized Data
	AAAS	ABCB9	ABCD3	ABI1	AKR1A1	AKT2	ARHGDIG	ASPM	ATP6V0A1	ATP6V1E1	ATP6V1H	ATRX	AURKA	AURKB	B4GALT2	BCL10	BCL2L2	BIRC5	BMP2	BUB3	CAPZB	CCNB2	CCNE1	CCR1	CDC20	CDC25C	CDC6	CDCA2	CDK4	CDKAL1	CENPA	CHEK1	CHI3L1	CLP1	COL3A1	CXCR4	CYBB	CYCS	DAP	DBT	DLG4	DLG5	DNAJC12	DOCK9	DOPEY1	DST	DTL	DTNB	E2F7
BRAIN65	0.26854	0.158254	0.816842	-0.31373	0.930247	0.24635	-0.355977	-0.82312	-0.0465441	0.251977	0.0763903	-0.116523	-0.0563872	-0.122002	-0.646948	-0.600566	0.637449	-0.2104	-0.369863	0.943128	0.57728	-0.705908	-0.315904	0.528524	-0.351218	-0.216771	-0.110678	-0.509767	1.55371	0.603184	-0.598053	-0.22546	1.59683	0.163054	-0.454126	0.156156	2.0265	-0.104765	0.161531	1.05302	-0.539426	-0.834687	0.0279984	1.14247	0.392746	0.878046	-0.111209	0.502196	-0.106388
BRAIN26	0.113652	0.784524	-0.897773	0.00162766	-0.31386	-0.918293	0.585032	1.03442	0.39324	-0.713995	0.090364	0.327972	1.29539	0.7997	-0.863448	-1.11012	0.489951	0.480868	1.44953	2.01643	-1.77052	1.40621	0.292833	0.858737	0.571212	0.940397	1.11277	1.16129	0.489648	-0.354927	0.891618	1.31744	-1.06021	1.36195	-0.579414	-0.0546424	-0.164298	0.0688674	-0.99095	-0.870905	0.431613	1.14759	0.902374	-0.629991	1.1078	-0.173035	1.0528	-0.0636775	1.21822
BRAIN33	-0.935683	0.939896	0.0826859	0.588869	-0.0625459	-0.426149	1.69519	-0.690678	2.54191	3.13448	2.96455	0.72729	-0.125674	-1.32903	0.7056	-0.606915	2.09872	-1.66894	-0.337765	0.152972	0.545217	-0.430381	0.251717	-0.0391956	-0.31416	0.0664253	-0.104329	-0.184	-1.4867	0.304349	-0.45508	-0.372001	-0.85506	-0.253102	-1.46228	-0.367056	-0.725859	2.53342	-1.38176	0.123421	2.52701	-0.143295	1.24385	1.23685	0.891432	-0.124381	-0.474263	2.17701	0.0960597
BRAIN3	-0.50835	-0.38465	0.267846	0.595612	0.0252453	-0.774715	1.00108	-1.01441	1.08866	0.385179	0.667495	-0.408419	-0.43716	-2.32033	-1.41088	-1.35152	0.241842	-2.37599	1.37351	1.65472	-0.927472	-1.24666	-1.5359	-0.42648	-2.06616	-0.68617	-1.44897	-1.48753	-0.398918	0.265151	-1.24306	-0.682044	-0.0611743	-0.302322	-1.05935	-1.38838	-1.58461	0.43997	-1.20954	0.494994	0.624882	1.17986	0.431821	0.582627	1.18018	0.752696	-0.979684	0.0621528	-0.523988
BRAIN6	0.71101	0.870472	-0.788618	1.45545	-5.19483	-1.01337	0.0659814	0.515136	1.11518	0.410726	0.259707	0.562539	0.913296	0.45403	-0.630461	-1.05524	0.751368	-0.528007	1.69577	1.08084	-0.771911	0.290392	-1.71264	0.757288	0.136114	0.552989	0.530321	0.616982	-0.18619	1.33105	0.32507	0.326599	-1.10515	0.109833	-0.991814	0.741167	-0.0132352	0.261682	-0.201463	-2.07484	0.480791	1.53595	1.06205	0.073896	0.316478	1.12161	-0.030689	0.530138	0.889351
BRAIN4	0.427888	0.860059	-0.2661	0.744994	-0.169521	-0.41041	0.818	0.505622	0.722426	0.0865196	0.351038	0.595576	0.934321	0.359292	-0.517707	-0.743907	0.342322	-0.287928	1.6903	0.867908	-0.670708	0.559135	0.00783204	0.754001	0.0590681	0.742608	0.408695	0.418218	0.0471182	0.454913	0.591689	0.682259	-1.02665	0.837906	-0.730826	-0.0316515	-0.352899	0.654561	-0.751865	-0.0723021	0.71935	1.87625	0.94136	0.685096	1.03669	0.740757	0.310938	0.599523	0.842282
BRAIN17B	0.340837	0.547295	1.22058	0.521555	2.33466	0.942914	-0.0742997	0.138484	-0.0987091	-0.831394	-0.492543	-0.204232	0.874604	0.244132	-0.129766	0.798504	0.0203755	0.155158	-0.00841506	0.985851	0.644323	0.248133	0.28121	0.854874	0.716952	0.358429	0.77624	0.837229	-0.0462119	0.873832	0.661523	0.574273	-0.343036	0.946279	1.4516	1.33827	1.2623	0.0779327	1.78609	0.0968248	-2.95092	-0.426122	1.10451	-0.367541	-0.311004	-1.01232	-0.00299573	-0.145082	0.362154
BRAIN19	-1.54335	-0.875977	1.05678	-0.188514	-0.601268	1.42572	0.812541	-1.6589	0.580568	-0.302313	0.633097	-0.0061364	-1.28829	-2.38719	0.157966	-0.783366	0.305512	-1.94428	0.727137	0.19806	-0.142214	-1.21192	-0.403354	-1.47618	-2.10877	-0.990844	-1.93367	-1.8477	-0.424174	-0.743029	-2.15881	-1.61799	-1.75402	-0.937357	-0.812036	-2.47132	-2.21376	0.141804	-1.10633	0.709037	0.855278	0.254041	0.271692	1.31811	1.01633	-0.454488	-1.11935	0.0273924	-1.64837
BRAIN22	0.630814	1.16937	-0.249461	0.819217	-1.13706	-0.202975	1.0607	0.992977	1.18724	1.08622	1.37094	0.497937	1.26719	0.414682	0.395086	-0.0892752	1.44264	-0.457233	1.2713	0.555822	-0.000233978	0.713458	0.627588	0.946349	0.906683	0.935627	1.11727	1.07745	-0.106979	1.22148	0.760061	0.952119	-0.940418	1.24519	-0.632629	-0.0698415	-0.171467	1.05659	-0.29319	-1.15633	1.18299	1.22275	1.11432	1.3906	0.791811	0.95628	0.765331	1.4156	1.36618
BRAIN37	0.487462	1.33613	0.399679	0.97049	0.325955	-0.046447	-0.122121	1.23327	0.881209	0.344586	0.221777	-0.577991	1.52375	0.804425	0.339138	0.629454	1.07299	0.0146434	1.22647	0.244539	0.121954	1.41891	1.37622	1.09481	1.15669	1.30254	1.32937	1.51102	-0.0765105	0.988584	1.18856	1.59068	-0.869838	1.57544	-0.457441	-0.291272	0.970979	0.187681	0.158235	0.642295	-0.176056	1.67274	1.12878	-0.692197	0.495171	0.822522	0.891542	0.915505	1.28912
BRAIN42.D1	0.409818	1.4573	0.417947	0.347593	0.759018	-0.0229151	0.951371	1.33323	0.812526	0.626579	1.09835	0.83813	1.16748	0.721624	1.43263	1.33722	0.949258	0.282042	0.409508	-1.22449	0.0734097	-0.797094	1.21743	0.98259	1.28826	1.12661	1.24309	1.18329	2.23379	0.887904	1.10542	1.16704	-0.122275	1.00754	-0.54197	0.896591	0.827391	1.90807	0.957235	0.635203	0.729325	0.256447	0.866506	0.883961	-0.802082	0.173596	1.0935	0.921933	1.16253
BRAIN49	-0.774871	0.409589	0.546544	0.463729	0.270354	-0.509579	1.45099	-1.25328	2.07133	2.08472	2.29033	0.15114	-1.04946	-1.43157	0.500119	-0.977111	1.95415	-1.19418	0.36416	0.530051	0.0992646	-1.29852	-0.431419	-0.737674	-0.765872	-0.626411	-0.491726	-0.810677	-0.67719	0.0543983	-0.882921	-1.07129	-0.927804	-0.955034	-1.77281	-1.11059	-1.55781	1.12149	-1.61685	0.588578	1.89906	-0.129829	0.965642	0.949366	0.782524	0.356881	-1.18612	0.982936	-0.659058
BRAIN73	0.262935	0.948422	0.763551	0.384395	-0.15181	1.44046	-0.108474	0.401682	0.56828	-0.146651	0.244216	-0.635537	0.928872	-0.425798	-0.407316	-0.0680392	0.727996	-0.796956	0.184418	-0.588844	-0.0447265	0.590845	0.27052	0.854755	0.448318	0.594931	0.666149	0.763986	-0.337051	-0.0141818	0.469468	0.466233	1.24909	1.0478	-0.741876	0.235853	0.1862	0.195314	-0.153351	-0.319719	-0.144902	0.880427	0.821317	0.248646	-0.0911436	0.527941	0.454896	0.171253	0.789039
BRAIN75	-0.851653	0.242958	0.378687	0.881479	0.0624797	0.270845	1.37086	-2.64101	2.05617	1.68734	2.17584	0.046826	-1.49252	-3.02476	0.322902	-1.02697	1.8161	-3.05388	-0.644285	-0.0467756	1.3142	-2.75749	-0.792396	0.288814	-1.24287	-3.55068	-0.898222	-2.12768	-0.910487	0.00656313	-1.56237	-2.49572	0.508342	-0.929356	-1.41989	0.0289431	0.543534	1.33563	0.190091	0.774914	2.00883	0.36958	0.833123	0.564119	0.464978	0.670043	-4.24473	0.289848	-0.628169
BRAIN47	0.326246	0.801543	0.646372	1.06368	0.479935	0.464184	0.339709	0.766525	-0.642934	-0.622404	-0.147034	0.621943	0.901848	0.366848	-0.300662	0.120964	1.53839	-0.464528	0.242477	0.0705113	0.144012	0.750679	0.716498	0.624665	0.55652	0.671138	0.501044	0.645139	-0.989775	0.736493	0.465938	0.468104	-0.900961	0.810412	-0.883648	0.200006	0.594003	0.505959	-0.749603	0.495537	-0.172298	0.844635	0.660393	1.36351	-0.166831	1.53586	0.480257	0.92516	1.0687
BRAIN39	1.00244	1.30969	-0.831892	1.50669	0.592685	-0.0297993	-0.0683637	1.4703	0.225846	1.08482	0.146707	-0.738809	1.53117	1.17716	0.195057	1.18132	1.00234	0.443433	1.0233	-0.638281	-0.100847	1.43108	1.44595	1.10198	1.49845	0.850876	1.59152	1.59613	-0.37493	1.60999	1.42181	1.5506	-0.815582	1.95018	-0.457319	1.23311	0.353605	0.445241	0.519774	-0.0544954	-0.575118	1.00787	0.945921	1.41933	-0.112537	1.09787	1.1902	1.34805	1.27902
BRAIN72	0.628059	1.04143	-0.0474681	1.44821	0.771941	-0.717383	0.226795	1.26623	0.0764207	0.615459	0.363088	-0.982398	0.568368	0.237567	0.534496	0.841869	0.761231	-0.381546	1.05472	-1.00588	0.403256	0.738583	0.87821	0.782597	0.948764	0.580513	0.883644	1.03797	-0.382	1.17257	1.24562	1.24927	-0.93967	1.40453	-0.430645	-0.0808503	0.753796	0.237555	0.00394619	0.163706	-0.431531	0.92847	0.915429	-0.0873718	-0.992998	1.43531	0.618117	1.00306	1.20599
BRAIN8	-1.1208	0.0767836	-0.658024	1.58935	0.225268	-0.154434	0.66439	-0.0482606	0.340949	-0.0977836	-0.365399	1.37005	0.0948337	-0.276731	0.422253	0.339155	-0.322754	-0.890048	0.822988	-0.0180063	1.32836	-0.754851	0.118258	0.0719785	-0.0873696	0.0462613	-0.114635	-0.224802	-1.95356	1.97463	-0.766588	-0.157994	-0.562235	0.381714	-0.00271689	-0.475012	0.399515	0.683702	-1.65045	-1.1739	0.109697	1.64487	0.780007	1.04338	0.363839	0.736971	-0.328559	0.139411	-0.483703
BRAIN12	0.52843	1.2071	0.781506	0.191927	0.382016	-0.0230371	0.37457	0.203786	1.21739	1.58429	0.0542794	0.110065	0.773868	0.0231696	0.0785015	0.0495785	1.53219	-0.663698	0.329612	1.49994	0.224516	-0.403541	0.676753	0.926296	0.874316	0.354598	0.507523	0.83642	-0.959682	1.19064	0.682881	0.632943	-0.887077	0.866449	-0.810014	0.166572	0.825412	-0.291783	-0.588899	0.238542	-1.73665	-0.0928662	0.979117	1.78587	-0.197486	1.38445	0.130871	1.24099	0.849884
X14609.01.02.01	-1.15259	0.0286573	-0.250507	-0.524067	0.267057	-2.32737	0.562699	0.295463	-0.0957046	-0.647424	0.514367	-0.466559	0.428445	0.353289	-2.01302	-2.233	-0.44446	-0.106962	1.31516	2.01008	-2.96235	0.668836	-0.80007	0.196135	-0.667625	0.487931	0.098255	0.0551872	0.135791	-0.619522	0.00235206	0.915421	-1.39115	0.775894	-1.01357	-1.91651	-1.59401	-0.168232	-2.22789	-0.459433	-0.235277	0.316094	0.319165	0.933479	1.47685	-1.09639	0.572292	-0.0119514	0.425637
X08846.01.02.01	-1.31761	-0.391401	0.664826	-1.89826	-0.821074	-0.0965464	-0.245973	1.53099	-1.30031	-2.13798	-2.44302	-2.00147	0.644953	1.37226	-1.66798	-1.35901	-1.34978	1.31149	-0.004564	-0.245951	-2.03358	1.81884	0.189201	-0.660583	0.409585	0.707356	0.880405	0.917755	-0.0591312	-0.976691	0.645381	1.19645	-0.978247	-0.705084	-0.788573	-2.24331	-1.5512	-1.82767	-1.06276	0.250837	-0.636063	-0.573879	-0.649228	-1.63576	0.804968	-1.46228	1.19359	-0.855059	0.557433
X14099.01.02.01	-2.02926	-1.37489	0.835382	-2.07694	0.224602	-0.704756	-0.540441	-0.490168	-2.02601	-1.16069	-0.71651	-2.13974	-0.282856	-0.806819	-1.80499	-0.493593	-0.665497	-0.335651	-1.29882	-0.458053	-0.65152	-0.161896	-1.21451	-0.16957	-1.66341	-0.901275	-1.61921	-0.923601	-0.0973311	-1.74833	-0.931592	-0.733954	1.20692	-1.16164	1.19676	1.04682	0.703964	-0.768603	-0.069706	0.506999	-0.300552	-0.779108	-1.85536	-0.553645	0.110064	-1.64811	-0.838802	-1.84059	0.524558
X14329.01.02.01	-1.48308	-0.708288	1.32675	-1.65639	0.277653	-1.74623	-0.614557	0.428619	-1.2451	-1.45006	-0.924467	-1.04911	0.197264	0.722955	-1.05674	-0.735716	-0.964796	0.361385	-0.591542	0.97731	-0.475449	0.664939	-0.803952	-0.0258327	0.0245154	0.130871	0.059109	0.270309	2.82965	-0.577624	0.124337	0.209073	-0.29245	-0.661032	0.594099	0.0655561	0.440307	-0.754647	-0.470906	0.953121	-0.912796	-1.22474	-1.04836	-0.19317	0.568414	-1.07309	0.281394	-0.63904	-0.121744
X13784.01.02.01	-1.86581	-1.02697	0.979935	-1.57665	-0.386992	-1.01293	0.108464	-1.11588	-0.258099	-1.03412	-1.68198	-1.74018	-1.10409	-0.4352	-1.7425	-1.86173	-1.15732	-0.503741	-0.00910764	1.15526	-1.0429	-0.780837	-3.05369	-0.599553	-1.90229	-2.93618	-1.13176	-0.452544	-0.521761	-1.30525	-1.74382	-0.528788	0.629828	-1.25043	-0.333435	-0.179866	-2.78064	-1.59129	-1.64475	0.863628	0.0325745	-0.71314	-0.887392	-0.636389	0.0879269	-0.987741	-2.09063	-1.69412	-0.710422
X13558.01.05.01	-1.8101	-0.523049	1.67761	-1.56738	-0.623229	-1.77458	-0.594156	-0.990163	-1.26489	-1.40626	-0.324538	-2.23418	-0.569336	-1.1973	-1.81434	-0.798817	-0.774722	-0.811434	-0.868732	-1.90511	-0.601929	-0.625073	-0.979527	-0.00840477	-1.24622	-0.552871	-0.937531	-1.1868	-0.852627	-2.03857	-1.1252	-0.817801	0.717271	-0.709995	0.113234	0.469426	0.76756	0.187309	-1.59238	0.395165	-1.07723	-1.15446	-0.901252	-0.337771	0.15654	-1.12265	-1.11759	-2.11046	0.0157483
X13836.01.02.01	-2.39485	-1.36013	0.889746	-1.56103	0.579547	-0.816891	-1.00873	0.0401353	-1.05732	-0.724484	-0.48211	-1.50781	-0.243044	-0.542941	-1.90619	-0.14241	-1.16474	-0.140181	-0.0383424	0.157274	0.0805162	-0.0495158	-0.908249	0.673992	-1.05606	-0.546434	-0.787036	-0.746221	-0.193224	-2.13613	-0.584524	-0.420764	1.53985	-0.662556	0.642772	0.901648	1.18994	-2.29505	0.21088	0.453701	-0.362758	-1.84871	-0.877208	-0.648701	0.307779	-1.82244	-0.395979	-0.98855	-0.36233
BRAIN205.A1.T.2.B4	-0.109944	-0.240894	-0.169843	1.74678	0.849933	0.979533	-2.48091	0.127921	-0.796062	0.974456	-0.146819	0.170092	-0.78464	-0.273574	0.735443	2.22118	0.505181	0.255205	-0.377381	1.74366	1.92932	0.398695	2.31633	-0.483755	0.51477	-0.02325	0.590561	-0.341626	-0.287584	0.444658	0.308028	-0.203852	-0.584263	0.898981	1.32037	0.014381	-0.990984	-0.797018	0.968711	-0.394614	-3.03846	0.962186	-1.31133	0.608222	-0.141393	2.05642	0.587649	0.0235326	0.395259
BRAIN207.B2.T.2.B7	0.506702	-0.515104	0.172485	-1.02796	0.892446	-0.6107	-2.37092	0.20282	-1.09071	-0.510433	-1.91765	0.664899	0.00429828	0.586835	0.929474	0.031137	0.291631	1.71651	-0.646083	0.745505	1.19233	0.727885	0.699342	-0.813842	0.71393	0.220715	-0.215472	0.172641	0.408651	0.452879	0.622036	0.0262343	-1.36658	-1.19556	2.88562	0.912858	0.0931089	-0.371399	1.69387	0.470525	-0.143462	-0.415107	-0.803159	-0.154908	-0.624918	0.788183	0.439417	-0.731245	-0.438831
BRAIN260.A2.T.2.A8	1.35814	-1.56062	0.406493	-0.862275	0.971094	0.645022	-3.21612	-0.411242	-1.15996	-1.15306	-1.9092	-1.31746	-0.502815	0.400679	0.800497	0.760079	-0.944719	0.57697	-0.167587	-0.340274	0.346855	0.379237	-0.0774966	-1.61851	0.177826	0.111519	0.00860691	-0.491664	0.438454	-0.135942	-0.454438	0.170069	0.512039	-1.03184	-0.407795	-0.623179	-0.0995917	-1.72978	1.20227	0.905596	0.203546	-0.450826	-0.98596	-2.0792	0.212348	-0.248442	0.169336	-1.02317	-0.285836
BRAIN259.B3.T.2.A9	0.763096	-0.691351	-0.55155	-1.12161	-0.0857316	0.85535	-0.452557	-0.992658	1.1977	-0.131498	-0.0451239	-0.0382724	-1.80126	-0.808988	-0.681747	0.263874	-0.89846	-0.567588	-2.00076	-0.555957	-1.95256	-1.6744	-1.55069	-0.31668	-1.30302	-1.56893	-2.28135	-1.48104	-0.779657	-0.831459	-1.786	-1.24241	1.03199	-0.492517	-0.130414	-0.767947	0.259818	-1.82373	0.469017	0.443957	-0.113588	-1.01893	-0.966764	-0.688791	0.275232	-1.19098	-1.04811	-0.792909	-1.07673
BRAIN255.A2.T.2.B1	1.22157	-0.336821	-0.274484	-0.353249	-0.404136	0.651277	-0.00771023	-0.259423	-0.2686	-0.721638	0.088224	0.503876	-0.741656	-0.374757	0.846619	1.05393	-1.2213	0.760444	-3.21431	-1.24405	0.803784	-0.304473	-0.0151169	0.383541	-0.327439	-0.50809	-0.480165	-0.62361	0.268027	-0.107824	0.439167	-2.08892	1.91786	-1.65887	0.914177	0.236336	0.829465	0.254142	1.29195	-0.290134	-0.173251	-0.847546	-0.501857	-1.80278	-1.06462	0.464608	0.197746	-0.0453637	-1.53327
BRAIN219.B1.T.2.C10	0.250102	0.0950816	0.394455	-0.229949	0.449866	0.0992467	-0.474582	0.194964	-0.560176	0.00129744	-0.580989	0.537393	-0.0811849	0.502098	0.795076	0.689149	-0.301994	0.703154	-0.0412735	-0.397956	0.197698	0.257287	0.360642	0.281323	0.556489	0.265622	0.20685	0.0862608	-0.190479	0.187203	0.386544	0.375138	1.46969	-0.158515	0.30234	1.13688	1.15828	-0.638843	0.540758	0.0042147	-0.30478	-0.0293563	-0.0940786	-0.166436	-0.169552	0.583022	0.253171	-0.383557	-0.0938568
BRAIN207.B1.T.2.B8	2.13811	1.19122	-2.04458	0.684528	-1.61958	-0.938503	-1.86057	1.43015	-0.813454	0.724992	-0.209671	2.12131	0.976209	1.72915	1.10972	1.86683	-0.249843	2.11789	0.421341	-0.432967	0.753926	0.943281	1.63254	0.733497	1.4006	0.919894	1.08097	1.11679	0.0428452	1.38674	1.57326	0.711156	-0.690069	0.488766	2.85917	0.339972	0.745495	-0.254716	1.72453	-1.08693	-0.829127	-2.84836	0.192377	-0.370488	-3.78669	0.737688	1.2023	0.74166	0.0442256
BRAIN212.A2.T.2.C4	1.28607	1.48438	-2.30707	1.12551	-0.396462	-0.0606036	1.0055	0.84732	1.13807	1.49707	1.19993	1.44453	1.09623	0.480746	0.681501	1.61718	0.0592157	-0.134662	0.618527	-1.42521	0.228507	0.504216	1.06294	0.995757	0.833326	0.692335	0.888459	0.503012	-0.346909	0.898014	1.13214	1.08981	0.894648	1.48658	0.193161	0.355831	0.413939	0.174324	0.743589	-0.858695	0.714756	0.578127	0.811999	-0.22688	-4.10898	0.369588	0.607592	1.43565	0.968425
BRAIN215.B1.T.2.C5	1.28326	1.6841	-3.96938	0.171307	-0.208079	-1.46242	0.234296	1.85793	-0.35826	0.473142	0.569067	0.928137	2.02808	1.5207	1.24177	1.96724	-0.301657	1.13095	0.827891	-2.62862	-1.73874	1.04542	1.54237	1.44484	1.60777	1.49695	1.85877	2.00608	-0.322561	0.603657	1.74865	2.05435	0.642327	2.2233	-0.176894	0.506183	0.159905	1.36424	0.408362	-4.9027	-0.201697	0.179174	0.561857	-2.36399	-0.438187	-0.16915	1.61862	1.19564	1.7047
BRAIN217.A2.T.2.C7	1.03466	0.947016	-1.406	0.107176	0.80766	0.0540689	-0.527535	0.677574	-0.0526225	-0.226878	0.360948	0.0912838	1.04332	0.526871	-0.595689	0.965253	0.133958	-0.412988	0.539149	-1.05534	1.43207	0.843768	0.457989	1.03718	0.381386	1.12655	0.973788	0.0204215	-0.500111	0.638643	0.837105	0.390916	1.95555	0.941136	0.834807	1.53264	1.98936	0.322136	0.881359	-0.9087	0.147942	-0.71601	0.362955	-0.32245	-0.0202724	-0.399978	0.553976	0.438936	0.942621
BRAIN217.A5.T.2.C8	0.683232	0.678786	-0.951443	-0.607764	0.122283	0.997768	0.257136	0.807991	-0.198954	-0.525028	-0.131605	0.523417	0.951839	0.910106	0.343835	0.406537	0.153258	1.01942	0.22322	-0.729569	-0.638705	0.897248	0.490024	0.573175	0.830994	0.912956	0.99267	0.126711	-0.118447	0.0548908	1.14749	0.356947	0.217281	0.422051	-0.0786018	0.30023	-0.245396	0.336358	0.726003	-0.39147	0.330438	-0.561874	0.0522654	-0.0701599	-0.0957076	-0.38292	0.816448	0.673754	0.790395
BRAIN217.A6.T.2.C9	0.554786	0.528523	-0.448895	-0.582942	0.0521043	1.68187	0.202221	0.50285	-0.108075	-0.640112	-0.218723	-0.22445	0.475356	0.567632	-0.537078	0.183584	0.224558	0.360873	0.235498	-0.974458	-0.498194	0.363605	0.255614	0.300628	0.447513	0.859631	0.476569	-0.231576	-0.43543	0.0467913	0.58404	0.0145631	0.798707	-0.0301555	-0.267694	1.0081	0.31531	0.86609	0.792653	-0.453623	0.466802	-0.715306	0.0704771	0.756045	0.0714886	-0.182814	0.287866	-0.0875395	0.611504
BRAIN250.B1.T.2.E12	0.774499	-1.05684	-0.784178	0.270654	0.218378	-0.89172	-0.146187	-1.17946	-0.470394	0.0425467	-0.747602	1.055	-1.53307	-0.644253	0.907497	1.15908	-1.49045	-0.00570682	-1.14912	0.124365	0.588119	-2.23473	-1.52084	-0.067268	-1.1009	-1.30006	-1.96483	-1.63691	2.82168	0.304842	-1.29239	-1.91352	0.505336	-0.486605	1.4123	1.28866	0.420077	-1.19608	0.218661	0.281993	0.25415	-0.385623	-0.72435	-1.12517	-0.75279	0.142205	-1.02206	0.078001	-2.17923
BRAIN252.B4.T.2.F1	-0.0993231	-0.67008	0.602775	-0.116224	0.534377	1.28948	-0.843181	0.723489	-1.47297	0.0776567	-0.749541	-0.846918	-0.487934	0.664486	-0.669182	-0.797194	-0.371772	1.16228	-1.10241	-0.0521952	0.520531	1.31266	0.452343	-0.662112	0.578048	0.197056	0.306421	1.16809	0.337916	-1.93578	0.977464	0.517184	0.776182	-0.883123	1.24773	1.18219	-0.565289	-0.611839	1.31718	-0.0902693	-0.533483	0.332837	-2.37778	-1.2872	-0.197652	-2.19752	0.546807	-1.99022	0.108765
BRAIN231.B1.T.2.D7	-0.344057	-1.11625	0.467095	-0.0886392	0.0181702	1.37803	0.715247	-1.64528	0.0563309	-0.211235	0.0201492	0.813138	-1.1526	-1.14323	-0.0625022	-0.99113	-0.174186	-0.0427654	-0.228228	0.0624412	-0.239847	-0.501149	0.0135875	-0.74752	-1.54595	-0.801799	-1.35538	-1.69063	-0.103083	-1.10553	-1.45671	-1.33513	1.31539	-1.28809	-0.269315	-0.638146	-0.294838	0.669342	0.294532	-0.268418	0.255993	0.676169	-0.200432	-0.0611362	0.478292	-0.214959	-1.09436	-0.916192	-0.883684
BRAIN234.A7.T.2.D10	0.646512	-1.06331	0.0866992	1.04328	0.451702	1.26577	0.774277	-1.5779	-0.655025	1.0853	-0.375202	2.1943	-1.55502	-0.925841	1.61168	-0.301854	-0.560187	0.249966	0.356445	0.737564	0.283221	-0.720801	-0.136457	-0.913823	-1.18991	-1.13609	-1.44628	-1.42163	-0.212305	-0.34913	-1.2557	-0.584196	0.965019	-0.623731	0.204169	-1.98239	0.172833	1.75514	0.725503	0.19028	0.775016	1.20042	1.10903	0.430857	0.356651	0.201908	-0.746258	0.612769	-1.43339
BRAIN235.B1.T.2.D11	0.0813747	-0.299495	0.460163	0.293179	-0.0313737	1.12368	0.779417	-0.273973	0.11014	-0.543401	-0.0683366	0.0298453	-0.232459	0.643001	0.617632	-0.254749	0.31988	0.806226	-0.505472	-0.476911	0.162689	-0.526598	-0.198356	-0.322743	0.43158	-0.185654	-0.30802	-0.197897	-0.184854	-0.258887	-0.260108	-0.413484	-0.136054	-0.57829	-0.172823	-0.353253	-0.633569	-0.451645	0.305695	0.771711	0.691419	-0.425142	0.0855556	0.861337	-0.0316662	-0.192334	-0.0733324	-0.158539	-0.261933
BRAIN247.B5.T.2.E8	0.218736	-0.710843	0.0269493	-0.580387	0.163577	0.043375	0.327627	-0.794394	-0.326871	-0.48271	0.212979	0.231564	-1.23321	-0.205894	1.07115	-0.029691	-1.50372	0.396994	-0.411692	-0.343937	0.446192	-0.358025	-0.352719	-0.132895	-0.657006	-0.717506	-0.718765	-0.308238	-0.106476	-0.620047	-0.787355	-0.704631	-0.565398	-0.410262	1.02862	-1.10897	0.156224	-0.911128	0.927074	0.802371	0.0973423	-1.10216	-0.546204	-0.124369	0.0232469	-0.0885292	-0.147666	-0.22217	-1.92961
BRAIN247.B6.T.2.E10	-0.326251	-1.44976	-0.0327195	-1.78339	-0.275908	-0.203664	-0.199779	-0.294481	-0.397342	-0.941219	-0.416591	-0.0216656	-0.653743	0.270703	0.658198	-0.301654	-1.94871	0.816106	-0.488499	-0.533081	-0.473426	0.232923	-0.59571	-0.93606	-0.226707	-0.456299	-0.29322	-0.0176949	-0.14864	-0.813457	-0.378748	-0.0669638	-1.22899	-0.841374	0.234118	-0.428279	-1.07124	-0.760478	0.35797	0.557572	0.230383	-1.2369	-1.31593	-0.95197	0.188385	-0.641988	0.119016	-0.828626	-0.88185
BRAIN252.T.1.H3	-0.333846	-0.675801	0.131335	0.0563593	-0.211249	1.25006	-0.728211	0.0409219	-1.5395	0.155413	-0.418448	-0.978743	-1.05654	0.355669	-0.605936	-0.494975	-0.904705	0.84039	-1.34605	-0.852785	0.821264	0.567124	0.336012	-1.19713	0.376708	0.0832139	0.351992	1.14071	0.22132	-1.93912	0.246651	0.0523514	0.577517	-0.677911	0.882374	0.755923	-0.787769	-0.242764	0.05784	0.0277892	-0.735908	0.657474	-2.86398	-1.22143	-0.153968	-2.32958	0.226308	-2.27393	-0.15859
BRAIN235.T.1.G5	0.0783376	-1.85013	0.618607	0.180071	-0.649491	2.00554	1.10257	-0.494763	0.461655	-0.527369	0.516558	0.182523	-0.896887	1.05104	1.77255	0.2297	-0.044688	1.30535	-1.31378	-0.619538	1.93267	-1.57392	0.104015	-4.15397	1.30327	0.464151	-0.0736675	0.00739049	-0.227203	-0.0193663	-0.312802	-0.567463	-0.151995	-0.7963	-0.733123	-1.77847	-0.561694	0.593547	-0.867071	1.33445	0.681056	-0.406891	0.280434	1.3093	0.209763	0.0423208	0.363282	-0.451455	-0.796052
BRAIN250.T.1.H2	-0.0158776	-1.9159	-0.190336	-0.536372	-0.696051	-1.21412	-0.445308	-0.921336	-0.53867	-0.52464	-0.9773	0.895841	-1.25916	0.415372	0.858685	0.495716	-1.61205	0.711559	-1.23837	0.280013	0.542347	-0.655594	-0.674985	-1.53854	0.0732824	-0.0953713	-0.726162	-0.332648	3.16958	-0.0632486	-0.548021	-0.812841	-0.471323	-1.26393	0.295609	1.31064	-0.598655	-0.786658	-1.00559	0.597503	-0.124908	-0.643075	-0.931698	-0.787184	0.0925568	0.639346	0.0271472	-0.198673	-2.31075
[truncated: 119 more columns]
